# Supplementary material for: 6-Bromo-3-methyl-2-phenyl-3H-imidazo[4,5-b]pyridine
Source: Acta Crystallogr Sect E Struct Rep Online. 2011 Jun 18;67(Pt 7):o1684. doi: 10.1107/S1600536811022318 (PMC3151993; doi:10.1107/S1600536811022318)
Supplement: Supplementary file 1 [file e-67-o1684-sup1.cif]

##############################################################################
#                                                                            #
# This CIF contains the data in a paper accepted for publication in          #
# Acta Crystallographica Section E. It conforms to the requirements of       #
# Notes for Authors for Acta Crystallographica Section E, and has been       #
# peer reviewed under the auspices of the IUCr Commission on Journals.       #
#                                                                            #
# Full details of the Crystallographic Information File format               #
# are given in the paper "The Crystallographic Information File (CIF):       #
# a New Standard Archive File for Crystallography" by S. R. Hall, F. H.      #
# Allen and I. D. Brown [Acta Cryst. (1991), A47, 655-685].                  #
#                                                                            #
# The current version of the core CIF dictionary is obtainable from          #
# ftp://ftp.iucr.org/pub/cif_core.dic.                                       #
#                                                                            #
# Software is freely available for graphical display of the structure(s)     #
# in this CIF. For information consult the CIF software page                 #
# http://www.iucr.org/resources/cif/software.                                #
#                                                                            #
# This file may be used for bona fide research purposes within the           #
# scientific community so long as proper attribution is given to the journal # 
# article from which it was obtained.                                        #
#                                                                            #
##############################################################################
data_I
_audit_creation_method     SHELXL-97
_chemical_name_systematic
;
6-Bromo-3-methyl-2-phenyl-3<i>H</i>-imidazo[4,5-<i>b</i>]pyridine
;
_chemical_name_common     ?
_chemical_formula_moiety     'C13 H10 Br N3'
_chemical_formula_sum     'C13 H10 Br N3'
_chemical_formula_iupac     'C13 H10 Br N3'
_chemical_formula_weight     288.15
_chemical_melting_point     ?
_symmetry_cell_setting     orthorhombic
_symmetry_space_group_name_H-M     'P b c a'
_symmetry_space_group_name_Hall     '-P 2ac 2ab'
loop_
    _symmetry_equiv_pos_as_xyz
    'x, y, z'
    '-x+1/2, -y, z+1/2'
    '-x, y+1/2, -z+1/2'
    'x+1/2, -y+1/2, -z'
    '-x, -y, -z'
    'x-1/2, y, -z-1/2'
    'x, -y-1/2, z-1/2'
    '-x-1/2, y-1/2, z'
_cell_length_a     13.7138(4)
_cell_length_b     6.7088(2)
_cell_length_c     25.3217(7)
_cell_angle_alpha     90.00
_cell_angle_beta     90.00
_cell_angle_gamma     90.00
_cell_volume     2329.68(12)
_cell_formula_units_Z     8
_cell_measurement_reflns_used     5157
_cell_measurement_theta_min     2.97
_cell_measurement_theta_max     29.63
_cell_measurement_temperature     298(2)
_exptl_crystal_description     platelet
_exptl_crystal_colour     colourless
_exptl_crystal_size_max     0.60
_exptl_crystal_size_mid     0.30
_exptl_crystal_size_min     0.06
_exptl_crystal_density_diffrn     1.643
_exptl_crystal_density_meas     ?
_exptl_crystal_density_method     'not measured'
_exptl_crystal_F_000     1152
_exptl_absorpt_coefficient_mu     3.508
_exptl_absorpt_correction_type     multi-scan
_exptl_absorpt_process_details     '(SADABS; Bruker, 1997)'
_exptl_absorpt_correction_T_min     0.2274
_exptl_absorpt_correction_T_max     0.8251
_exptl_special_details
;
;
_diffrn_ambient_temperature     298(2)
_diffrn_radiation_type     MoK\a
_diffrn_radiation_wavelength     0.71073
_diffrn_radiation_source     'fine-focus sealed tube'
_diffrn_radiation_monochromator     graphite
_diffrn_measurement_device_type     'Bruker CCD three-circle'
_diffrn_measurement_method     \w
_diffrn_detector_area_resol_mean     ?
_diffrn_reflns_number     13535
_diffrn_reflns_av_R_equivalents     0.0474
_diffrn_reflns_av_sigmaI/netI     0.0352
_diffrn_reflns_theta_min     2.19
_diffrn_reflns_theta_max     26.37
_diffrn_reflns_theta_full     26.37
_diffrn_measured_fraction_theta_max     0.998
_diffrn_measured_fraction_theta_full     0.998
_diffrn_reflns_limit_h_min     0
_diffrn_reflns_limit_h_max     17
_diffrn_reflns_limit_k_min     0
_diffrn_reflns_limit_k_max     8
_diffrn_reflns_limit_l_min     0
_diffrn_reflns_limit_l_max     31
_diffrn_standards_number     0
_diffrn_standards_interval_count     .
_diffrn_standards_interval_time     .
_diffrn_standards_decay_%     ?
_refine_special_details
;
Refinement of <i>F</i>^2^ against all reflections. The weighted <i>R</i>-factor
<i>wR</i> and goodness of fit <i>S</i> are based on <i>F</i>^2^, conventional
<i>R</i>-factors <i>R</i> are based on <i>F</i>, with <i>F</i> set to zero for
negative <i>F</i>^2^. The threshold expression of <i>F</i>^2^ >
\s(<i>F</i>^2^) is used only for calculating <i>R</i>-factors(gt) <i>etc</i>.
and is not relevant to the choice of reflections for refinement.
<i>R</i>-factors based on <i>F</i>^2^ are statistically about twice as large
as those based on <i>F</i>, and <i>R</i>- factors based on all data will be
even larger.
;
_reflns_number_total     2378
_reflns_number_gt     1804
_reflns_threshold_expression     I>2\s(I)
_refine_ls_structure_factor_coef     Fsqd
_refine_ls_matrix_type     full
_refine_ls_R_factor_all     0.0479
_refine_ls_R_factor_gt     0.0325
_refine_ls_wR_factor_gt     0.0812
_refine_ls_wR_factor_ref     0.0898
_refine_ls_goodness_of_fit_ref     1.040
_refine_ls_restrained_S_all     1.040
_refine_ls_number_reflns     2378
_refine_ls_number_parameters     155
_refine_ls_number_restraints     0
_refine_ls_hydrogen_treatment     constr
_refine_ls_weighting_scheme     calc
_refine_ls_weighting_details
         'calc w=1/[\s^2^(Fo^2^)+(0.0361P)^2^+1.2509P] where P=(Fo^2^+2Fc^2^)/3'
_atom_sites_solution_hydrogens     geom
_atom_sites_solution_primary     direct
_atom_sites_solution_secondary     difmap
_refine_ls_shift/su_max     0.002
_refine_ls_shift/su_mean     0.000
_refine_diff_density_max     0.368
_refine_diff_density_min     -0.401
_refine_ls_extinction_method     none
_refine_ls_extinction_coef     ?
loop_
    _atom_type_symbol
    _atom_type_description
    _atom_type_scat_dispersion_real
    _atom_type_scat_dispersion_imag
    _atom_type_scat_source
    'C' 'C' 0.0033 0.0016
                         'International Tables Vol C Tables 4.2.6.8 and 6.1.1.4'
    'H' 'H' 0.0000 0.0000
                         'International Tables Vol C Tables 4.2.6.8 and 6.1.1.4'
    'Br' 'Br' -0.2901 2.4595
                         'International Tables Vol C Tables 4.2.6.8 and 6.1.1.4'
    'N' 'N' 0.0061 0.0033
                         'International Tables Vol C Tables 4.2.6.8 and 6.1.1.4'
_computing_data_collection     'SMART (Bruker, 1997)'
_computing_cell_refinement     'SAINT (Bruker, 1997)'
_computing_data_reduction     'SAINT (Bruker, 1997)'
_computing_structure_solution     'SHELXS97 (Sheldrick, 2008)'
_computing_structure_refinement     'SHELXL97 (Sheldrick, 2008)'
_computing_molecular_graphics
   'ORTEPIII (Burnett & Johnson, 1996) and ORTEP-3 for Windows (Farrugia, 1997)'
_computing_publication_material     'WinGX (Farrugia, 1999)'
loop_
    _atom_site_type_symbol
    _atom_site_label
    _atom_site_fract_x
    _atom_site_fract_y
    _atom_site_fract_z
    _atom_site_U_iso_or_equiv
    _atom_site_adp_type
    _atom_site_calc_flag
    _atom_site_refinement_flags
    _atom_site_occupancy
    _atom_site_symmetry_multiplicity
    _atom_site_disorder_assembly
    _atom_site_disorder_group
    Br Br1 0.65259(2) 1.16657(6) 0.626463(10) 0.06788(15) Uani d . 1 1 . .
    N N1 0.60483(17) 0.7251(3) 0.51723(8) 0.0509(6) Uani d . 1 1 . .
    N N2 0.60942(14) 0.7570(3) 0.42245(7) 0.0396(4) Uani d . 1 1 . .
    N N3 0.64274(15) 1.0833(3) 0.41558(8) 0.0425(5) Uani d . 1 1 . .
    C C1 0.6160(2) 0.8347(4) 0.56091(10) 0.0528(7) Uani d . 1 1 . .
    H H1 0.6093 0.7719 0.5934 0.063 Uiso calc R 1 1 . .
    C C2 0.63682(17) 1.0361(4) 0.56042(9) 0.0477(6) Uani d . 1 1 . .
    C C3 0.64811(18) 1.1434(4) 0.51422(10) 0.0464(6) Uani d . 1 1 . .
    H H3 0.6620 1.2790 0.5138 0.056 Uiso calc R 1 1 . .
    C C4 0.63692(16) 1.0313(4) 0.46819(9) 0.0385(5) Uani d . 1 1 . .
    C C5 0.61634(17) 0.8291(3) 0.47310(9) 0.0386(5) Uani d . 1 1 . .
    C C6 0.62568(16) 0.9162(4) 0.38966(9) 0.0369(5) Uani d . 1 1 . .
    C C7 0.62409(16) 0.9055(4) 0.33165(9) 0.0378(5) Uani d . 1 1 . .
    C C8 0.58108(18) 1.0590(4) 0.30370(9) 0.0463(6) Uani d . 1 1 . .
    H H8 0.5525 1.1644 0.3218 0.056 Uiso calc R 1 1 . .
    C C9 0.5801(2) 1.0574(5) 0.24902(10) 0.0561(7) Uani d . 1 1 . .
    H H9 0.5506 1.1610 0.2306 0.067 Uiso calc R 1 1 . .
    C C10 0.6226(2) 0.9037(5) 0.22203(11) 0.0590(8) Uani d . 1 1 . .
    H H10 0.6217 0.9025 0.1853 0.071 Uiso calc R 1 1 . .
    C C11 0.6665(2) 0.7515(6) 0.24919(12) 0.0641(8) Uani d . 1 1 . .
    H H11 0.6957 0.6476 0.2307 0.077 Uiso calc R 1 1 . .
    C C12 0.66776(19) 0.7512(5) 0.30402(11) 0.0531(7) Uani d . 1 1 . .
    H H12 0.6978 0.6475 0.3222 0.064 Uiso calc R 1 1 . .
    C C13 0.5829(2) 0.5528(4) 0.40922(12) 0.0607(8) Uani d . 1 1 . .
    H H13A 0.5461 0.5518 0.3770 0.091 Uiso calc R 1 1 . .
    H H13B 0.5441 0.4973 0.4372 0.091 Uiso calc R 1 1 . .
    H H13C 0.6409 0.4746 0.4048 0.091 Uiso calc R 1 1 . .
loop_
    _atom_site_aniso_label
    _atom_site_aniso_U_11
    _atom_site_aniso_U_22
    _atom_site_aniso_U_33
    _atom_site_aniso_U_12
    _atom_site_aniso_U_13
    _atom_site_aniso_U_23
    Br1 0.0669(2) 0.0970(3) 0.03975(18) -0.00449(16) -0.00264(12) -0.01196(14)
    N1 0.0583(14) 0.0484(13) 0.0460(12) -0.0094(11) -0.0071(10) 0.0159(10)
    N2 0.0467(11) 0.0275(10) 0.0445(11) -0.0009(9) -0.0056(9) 0.0035(9)
    N3 0.0584(13) 0.0312(10) 0.0379(10) -0.0030(9) 0.0000(9) 0.0023(9)
    C1 0.0529(15) 0.0641(19) 0.0414(14) -0.0091(14) -0.0064(11) 0.0176(13)
    C2 0.0411(13) 0.0662(19) 0.0358(12) -0.0012(12) -0.0042(10) 0.0006(12)
    C3 0.0526(15) 0.0436(15) 0.0430(13) -0.0035(11) -0.0023(11) -0.0017(11)
    C4 0.0427(13) 0.0344(13) 0.0385(12) -0.0008(10) -0.0019(9) 0.0043(10)
    C5 0.0385(12) 0.0347(12) 0.0426(12) -0.0022(10) -0.0061(10) 0.0066(10)
    C6 0.0381(12) 0.0316(12) 0.0410(12) 0.0030(10) -0.0028(10) 0.0016(10)
    C7 0.0362(11) 0.0391(13) 0.0380(12) -0.0019(10) 0.0003(9) -0.0014(10)
    C8 0.0522(14) 0.0459(15) 0.0408(13) 0.0073(12) 0.0051(11) 0.0026(11)
    C9 0.0575(16) 0.071(2) 0.0402(14) 0.0032(14) 0.0022(12) 0.0109(13)
    C10 0.0541(15) 0.084(2) 0.0389(14) -0.0069(16) 0.0070(12) -0.0068(14)
    C11 0.0615(19) 0.071(2) 0.0594(18) 0.0084(16) 0.0145(14) -0.0249(17)
    C12 0.0514(16) 0.0528(16) 0.0551(16) 0.0114(13) 0.0018(12) -0.0064(14)
    C13 0.087(2) 0.0329(14) 0.0622(17) -0.0136(14) -0.0098(15) -0.0003(13)
_geom_special_details
;
 All esds (except the esd in the dihedral angle between two l.s. planes)
 are estimated using the full covariance matrix.  The cell esds are taken
 into account individually in the estimation of esds in distances, angles
 and torsion angles; correlations between esds in cell parameters are only
 used when they are defined by crystal symmetry.  An approximate (isotropic)
 treatment of cell esds is used for estimating esds involving l.s. planes.
;
loop_
    _geom_bond_atom_site_label_1
    _geom_bond_atom_site_label_2
    _geom_bond_site_symmetry_2
    _geom_bond_distance
    _geom_bond_publ_flag
    Br1 C2 . 1.900(3) ?
    N1 C5 . 1.327(3) ?
    N1 C1 . 1.337(3) ?
    N2 C6 . 1.371(3) ?
    N2 C5 . 1.374(3) ?
    N2 C13 . 1.456(3) ?
    N3 C6 . 1.320(3) ?
    N3 C4 . 1.380(3) ?
    C1 C2 . 1.381(4) ?
    C1 H1 . 0.9300 ?
    C2 C3 . 1.382(4) ?
    C3 C4 . 1.395(3) ?
    C3 H3 . 0.9300 ?
    C4 C5 . 1.391(3) ?
    C6 C7 . 1.471(3) ?
    C7 C8 . 1.382(3) ?
    C7 C12 . 1.386(4) ?
    C8 C9 . 1.385(3) ?
    C8 H8 . 0.9300 ?
    C9 C10 . 1.367(4) ?
    C9 H9 . 0.9300 ?
    C10 C11 . 1.371(5) ?
    C10 H10 . 0.9300 ?
    C11 C12 . 1.388(4) ?
    C11 H11 . 0.9300 ?
    C12 H12 . 0.9300 ?
    C13 H13A . 0.9600 ?
    C13 H13B . 0.9600 ?
    C13 H13C . 0.9600 ?
loop_
    _geom_angle_atom_site_label_1
    _geom_angle_atom_site_label_2
    _geom_angle_atom_site_label_3
    _geom_angle_site_symmetry_1
    _geom_angle_site_symmetry_3
    _geom_angle
    _geom_angle_publ_flag
    C5 N1 C1 . . 113.2(2) ?
    C6 N2 C5 . . 106.23(19) ?
    C6 N2 C13 . . 129.4(2) ?
    C5 N2 C13 . . 124.3(2) ?
    C6 N3 C4 . . 104.8(2) ?
    N1 C1 C2 . . 123.7(2) ?
    N1 C1 H1 . . 118.2 ?
    C2 C1 H1 . . 118.2 ?
    C1 C2 C3 . . 122.7(2) ?
    C1 C2 Br1 . . 117.80(19) ?
    C3 C2 Br1 . . 119.5(2) ?
    C2 C3 C4 . . 114.5(2) ?
    C2 C3 H3 . . 122.8 ?
    C4 C3 H3 . . 122.8 ?
    N3 C4 C5 . . 110.2(2) ?
    N3 C4 C3 . . 131.6(2) ?
    C5 C4 C3 . . 118.2(2) ?
    N1 C5 N2 . . 126.4(2) ?
    N1 C5 C4 . . 127.7(2) ?
    N2 C5 C4 . . 105.9(2) ?
    N3 C6 N2 . . 112.9(2) ?
    N3 C6 C7 . . 122.7(2) ?
    N2 C6 C7 . . 124.3(2) ?
    C8 C7 C12 . . 118.9(2) ?
    C8 C7 C6 . . 118.8(2) ?
    C12 C7 C6 . . 122.3(2) ?
    C7 C8 C9 . . 120.7(3) ?
    C7 C8 H8 . . 119.7 ?
    C9 C8 H8 . . 119.7 ?
    C10 C9 C8 . . 120.1(3) ?
    C10 C9 H9 . . 119.9 ?
    C8 C9 H9 . . 119.9 ?
    C9 C10 C11 . . 119.9(3) ?
    C9 C10 H10 . . 120.1 ?
    C11 C10 H10 . . 120.1 ?
    C10 C11 C12 . . 120.6(3) ?
    C10 C11 H11 . . 119.7 ?
    C12 C11 H11 . . 119.7 ?
    C7 C12 C11 . . 119.9(3) ?
    C7 C12 H12 . . 120.1 ?
    C11 C12 H12 . . 120.1 ?
    N2 C13 H13A . . 109.5 ?
    N2 C13 H13B . . 109.5 ?
    H13A C13 H13B . . 109.5 ?
    N2 C13 H13C . . 109.5 ?
    H13A C13 H13C . . 109.5 ?
    H13B C13 H13C . . 109.5 ?
data_global
_journal_date_recd_electronic     2011-06-06
_journal_date_accepted     2011-06-08
_journal_name_full     'Acta Crystallographica, Section E'
_journal_year     2011
_journal_volume     67
_journal_issue      7
_journal_page_first     o1684
_journal_page_last     o1684
_journal_paper_category     QO
_journal_coeditor_code     DN2697
_publ_contact_author
;
Younes Ouzidan
Laboratoire de Chimie Organique Appliqu\'ee, Universit\'e Sidi Mohamed
Ben Abdallah, Facult\'e des Sciences et Techniques, Route d'immouzzer,
BP 2202  F\`es, Morocco.
;
_publ_contact_author_email     'ouzidan@yahoo.fr'
_publ_contact_author_fax     '212 537 77 54 40'
_publ_contact_author_phone     '212 537 77 54 40'
_publ_section_title
;
6-Bromo-3-methyl-2-phenyl-3<i>H</i>-imidazo[4,5-<i>b</i>]pyridine
;
loop_
    _publ_author_name
    _publ_author_address
    'Ouzidan, Younes'
;
Laboratoire de Chimie Organique Appliqu\'ee
Universit\'e Sidi Mohamed Ben Abdallah, Facult\'e des Sciences et Techniques,
Route d'immouzzer,
BP 2202 F\`es, Morocco
;
    'Essassi, El Mokhtar'
;
Laboratoire de Chimie Organique H\'et\'erocyclique URAC21
Facult\'e des Sciences, Universit\'e Mohammed V-Agdal, Avenue Ibn Battouta,
BP 1014, Rabat,
Morocco
;
    'Luis, Santiago V.'
;
Departamento de Quimica Inorganica y Organica, ESTCE
Universitat Jaume I, E-12080 Castellon, Spain
;
    'Bolte, Michael'
;
Institut f\"ur Anorganische Chemie, J. W. Goethe-Universit\"at Frankfurt,
Max-von-Laue-Strasse 7, 60438 Frankfurt/Main, Germany
;
    'El Ammari, Lahcen'
;
Laboratoire de Chimie du Solide Appliqu\'ee, Facult\'e des Sciences,
Universit\'e Mohammed V-Agdal, Avenue Ibn Battouta, BP 1014, Rabat, Morocco
;
_iucr_refine_instructions_details
;
TITL str1207mm in Pbca
CELL  0.71073  13.7138   6.7088  25.3217   90.000   90.000   90.000
ZERR     8.00   0.0004   0.0002   0.0007    0.000    0.000    0.000
LATT   1
SYMM  1/2 - X, - Y, 1/2 + Z
SYMM  - X, 1/2 + Y, 1/2 - Z
SYMM  1/2 + X, 1/2 - Y, - Z
SFAC  C    H    N    BR
UNIT  104  80   24   8
MERG   2
SHEL 40 0.8
FMAP   2
PLAN   20
ACTA    52.80
BOND
BOND   $H
L.S.  10
TEMP   298.00
WGHT    0.036100    1.250900
FVAR       1.00041
BR1   4    0.652592    1.166572    0.626463    11.00000    0.06687    0.09701 =
         0.03975   -0.01196   -0.00264   -0.00449
N1    3    0.604825    0.725142    0.517234    11.00000    0.05831    0.04838 =
         0.04596    0.01593   -0.00706   -0.00936
N2    3    0.609422    0.756956    0.422448    11.00000    0.04669    0.02749 =
         0.04449    0.00346   -0.00565   -0.00094
N3    3    0.642738    1.083342    0.415579    11.00000    0.05836    0.03119 =
         0.03795    0.00231    0.00000   -0.00296
C1    1    0.615985    0.834746    0.560911    11.00000    0.05292    0.06407 =
         0.04144    0.01755   -0.00636   -0.00910
AFIX  43
H1    2    0.609341    0.771861    0.593444    11.00000   -1.20000
AFIX   0
C2    1    0.636824    1.036079    0.560419    11.00000    0.04106    0.06621 =
         0.03584    0.00063   -0.00418   -0.00125
C3    1    0.648114    1.143368    0.514218    11.00000    0.05264    0.04364 =
         0.04303   -0.00166   -0.00228   -0.00345
AFIX  43
H3    2    0.662024    1.279037    0.513840    11.00000   -1.20000
AFIX   0
C4    1    0.636916    1.031290    0.468194    11.00000    0.04273    0.03442 =
         0.03846    0.00433   -0.00191   -0.00084
C5    1    0.616345    0.829095    0.473104    11.00000    0.03848    0.03467 =
         0.04256    0.00658   -0.00615   -0.00223
C6    1    0.625680    0.916229    0.389660    11.00000    0.03813    0.03156 =
         0.04104    0.00162   -0.00280    0.00297
C7    1    0.624091    0.905472    0.331649    11.00000    0.03620    0.03909 =
         0.03805   -0.00139    0.00032   -0.00186
C8    1    0.581085    1.058963    0.303702    11.00000    0.05218    0.04590 =
         0.04083    0.00261    0.00508    0.00730
AFIX  43
H8    2    0.552473    1.164445    0.321806    11.00000   -1.20000
AFIX   0
C9    1    0.580137    1.057389    0.249021    11.00000    0.05749    0.07068 =
         0.04019    0.01087    0.00216    0.00320
AFIX  43
H9    2    0.550559    1.161026    0.230627    11.00000   -1.20000
AFIX   0
C10   1    0.622615    0.903719    0.222031    11.00000    0.05411    0.08386 =
         0.03892   -0.00677    0.00701   -0.00689
AFIX  43
H10   2    0.621718    0.902478    0.185308    11.00000   -1.20000
AFIX   0
C11   1    0.666520    0.751512    0.249193    11.00000    0.06145    0.07144 =
         0.05938   -0.02493    0.01449    0.00843
AFIX  43
H11   2    0.695733    0.647582    0.230744    11.00000   -1.20000
AFIX   0
C12   1    0.667758    0.751152    0.304019    11.00000    0.05144    0.05275 =
         0.05510   -0.00640    0.00182    0.01141
AFIX  43
H12   2    0.697846    0.647512    0.322169    11.00000   -1.20000
AFIX   0
C13   1    0.582884    0.552792    0.409219    11.00000    0.08693    0.03290 =
         0.06221   -0.00031   -0.00981   -0.01358
AFIX 137
H13A  2    0.546083    0.551837    0.376969    11.00000   -1.50000
H13B  2    0.544127    0.497333    0.437163    11.00000   -1.50000
H13C  2    0.640947    0.474617    0.404803    11.00000   -1.50000
HKLF    4
REM  str1207mm in Pbca
REM R1 =  0.0325 for   1804 Fo > 4sig(Fo)  and  0.0479 for all   2378 data
REM    155 parameters refined using      0 restraints
END
WGHT      0.0359      1.2534
REM Highest difference peak  0.368,  deepest hole -0.401,  1-sigma level  0.054
Q1    1   0.6444  1.2801  0.6053  11.00000  0.05    0.37
Q2    1   0.6590  1.0582  0.5982  11.00000  0.05    0.34
Q3    1   0.6611  1.0384  0.6616  11.00000  0.05    0.34
Q4    1   0.6556  0.9268  0.4698  11.00000  0.05    0.23
Q5    1   0.5933  0.9431  0.4708  11.00000  0.05    0.20
Q6    1   0.7255  0.5359  0.1711  11.00000  0.05    0.20
Q7    1   0.6467  1.0940  0.5417  11.00000  0.05    0.19
Q8    1   0.6284  0.8857  0.3582  11.00000  0.05    0.19
Q9    1   0.6711  1.0873  0.5422  11.00000  0.05    0.19
Q10   1   0.6598  1.0728  0.4896  11.00000  0.05    0.18
Q11   1   0.6797  1.2772  0.6579  11.00000  0.05    0.18
Q12   1   0.6592  1.0734  0.4402  11.00000  0.05    0.17
Q13   1   0.6557  0.9782  0.4004  11.00000  0.05    0.16
Q14   1   0.5210  0.5205  0.4225  11.00000  0.05    0.16
Q15   1   0.5645  0.5100  0.3790  11.00000  0.05    0.16
Q16   1   0.6179  0.9684  0.2489  11.00000  0.05    0.15
Q17   1   0.6563  0.6427  0.3225  11.00000  0.05    0.15
Q18   1   0.5796  0.8245  0.4115  11.00000  0.05    0.15
Q19   1   0.5832  0.6822  0.4197  11.00000  0.05    0.15
Q20   1   0.7598  0.9196  0.5681  11.00000  0.05    0.15
;
