# Supplementary material for: 6-Bromo-3-methyl-2-phenyl-3H-imidazo[4,5-b]pyridine
Source: Acta Crystallogr Sect E Struct Rep Online. 2011 Jun 18;67(Pt 7):o1684. doi: 10.1107/S1600536811022318 (PMC3151993; doi:10.1107/S1600536811022318)
Supplement: Supplementary file 2 [file e-67-o1684-Isup2.hkl]

#
# h,k,l, Fc-squared, Fo-squared, sigma(Fo-squared) and status flag
#
data_I
_shelx_title ' str1207mm in Pbca'
_shelx_refln_list_code          4
_shelx_F_calc_maximum      605.67
_exptl_crystal_F_000      1152.00
_reflns_d_resolution_high  0.8002
 
loop_
 _symmetry_equiv_pos_as_xyz
 'x, y, z'
 '-x+1/2, -y, z+1/2'
 '-x, y+1/2, -z+1/2'
 'x+1/2, -y+1/2, -z'
 '-x, -y, -z'
 'x-1/2, y, -z-1/2'
 'x, -y-1/2, z-1/2'
 '-x-1/2, y-1/2, z'
 
_cell_length_a    13.7138
_cell_length_b     6.7088
_cell_length_c    25.3217
_cell_angle_alpha  90.000
_cell_angle_beta   90.000
_cell_angle_gamma  90.000
 
_shelx_F_squared_multiplier     1.000
 
loop_
 _refln_index_h
 _refln_index_k
 _refln_index_l
 _refln_F_squared_calc
 _refln_F_squared_meas
 _refln_F_squared_sigma
 _refln_observed_status
   2   0   0     3392.99     4487.83    183.24 o
   4   0   0   366837.44   341753.63  13836.77 o
   6   0   0    16452.00    17106.37    694.57 o
   8   0   0    14114.09    14757.21    607.59 o
  10   0   0     7430.18     6756.45    278.49 o
  12   0   0       49.57       38.52     17.51 o
  14   0   0      659.41      721.37     52.53 o
  16   0   0       80.13      108.56     28.02 o
   2   1   0      487.27      547.29     18.19 o
   4   1   0    12050.89    12790.73    423.66 o
   6   1   0      253.21      327.67     13.37 o
   8   1   0    18100.89    18191.67    602.44 o
  10   1   0     1260.15     1213.09     38.06 o
  12   1   0     6010.12     5600.63    187.95 o
  14   1   0     1103.57      923.00     44.57 o
  16   1   0      838.04      750.45     40.80 o
   0   2   0     8973.92     7879.11    451.74 o
   2   2   0     4978.14     4820.64    160.00 o
   4   2   0     3997.06     3993.47    133.44 o
   6   2   0     5562.30     5412.86    180.58 o
   8   2   0       36.97       69.04     18.75 o
  10   2   0      141.78      147.75     12.13 o
  12   2   0      324.68      295.07     15.76 o
  14   2   0      373.97      303.59     19.47 o
  16   2   0      206.01      206.54     23.43 o
   2   3   0     8959.78     8905.77    602.31 o
   4   3   0      312.35      347.92     14.74 o
   6   3   0      262.76      332.88     19.76 o
   8   3   0      122.42      136.56     10.67 o
  10   3   0      637.17      591.35     24.88 o
  12   3   0        6.90        4.34      9.97 o
  14   3   0      411.85      352.37     21.50 o
  16   3   0        0.06        7.00     15.92 o
   0   4   0      653.08      556.79     38.52 o
   2   4   0      307.98      321.31     35.02 o
   4   4   0      590.59      516.53     44.98 o
   6   4   0     1069.31     1074.51     54.43 o
   8   4   0      314.97      316.55     23.44 o
  10   4   0      580.66      565.96     33.53 o
  12   4   0       60.79       52.53     11.74 o
  14   4   0       91.11       97.09     14.81 o
   2   5   0     3253.51     3101.05    201.35 o
   4   5   0     1239.99     1146.70    103.62 o
   6   5   0      256.32      247.11     17.70 o
   8   5   0      936.85      937.17     73.77 o
  10   5   0      145.29      125.93     15.41 o
  12   5   0       16.79       13.79     13.71 o
   0   6   0      116.25      192.60     24.51 o
   2   6   0      159.32      171.66     17.34 o
   4   6   0       42.06       45.25      8.81 o
   6   6   0      587.70      526.01     47.70 o
   8   6   0        0.40      -12.71     12.71 o
  10   6   0      262.36      265.91     34.72 o
   2   7   0     1315.79     1055.06     77.00 o
   4   7   0      127.81      175.84     15.86 o
   6   7   0      289.19      295.68     28.53 o
   8   7   0      143.82      206.48     30.56 o
   0   8   0       84.26       69.42     16.81 o
   2   8   0       20.98       30.81     11.13 o
   4   8   0       31.58       51.16     14.74 o
   1   1   1    25005.61    24777.33    634.07 o
   2   1   1     2352.85     2450.97     58.11 o
   3   1   1    45938.86    48418.80   1131.89 o
   4   1   1     6977.74     7358.52    172.51 o
   5   1   1     1909.67     2098.26     49.55 o
   6   1   1      349.92      416.41     11.44 o
   7   1   1    14781.72    15469.62    362.59 o
   8   1   1     2790.80     2754.59     61.07 o
   9   1   1       91.97      107.51      5.76 o
  10   1   1      202.31      216.60      8.26 o
  11   1   1     1882.07     1879.70     40.54 o
  12   1   1      190.45      217.52     10.96 o
  13   1   1      165.96      188.70     10.96 o
  14   1   1      253.00      269.94     15.76 o
  15   1   1      127.64      120.52     13.05 o
  16   1   1        2.69      -10.50     15.17 o
  17   1   1       23.23        0.88     14.01 o
   0   2   1    13330.09    12449.22    505.14 o
   1   2   1    15979.19    15580.93    527.17 o
   2   2   1     4153.69     4127.63    106.29 o
   3   2   1     1022.54     1047.64     23.56 o
   4   2   1    11809.33    11897.87    258.81 o
   5   2   1    10404.06    10687.27    250.15 o
   6   2   1     8401.67     8350.87    195.85 o
   7   2   1     3065.29     3151.65     75.29 o
   8   2   1     2426.51     2448.42     58.61 o
   9   2   1     1747.18     1783.41     43.78 o
  10   2   1     1814.32     1804.83     41.14 o
  11   2   1     3428.29     3302.08     73.92 o
  12   2   1       58.46       81.94      7.70 o
  13   2   1       25.98       43.77      8.57 o
  14   2   1       32.02       31.51      8.98 o
  15   2   1      942.33      843.87     27.22 o
  16   2   1        2.75       20.22     14.43 o
   1   3   1     6961.39     6867.62    247.67 o
   2   3   1     8238.36     7366.43    454.39 o
   3   3   1     9145.04     8217.55    250.83 o
   4   3   1     2856.57     2631.33     64.63 o
   5   3   1      141.38      173.30      6.84 o
   6   3   1      919.74      887.59     23.09 o
   7   3   1     2891.22     2795.68     66.67 o
   8   3   1     2279.34     2324.99     56.14 o
   9   3   1      478.00      446.84     14.30 o
  10   3   1      179.66      199.56      9.45 o
  11   3   1       86.17      105.15      7.94 o
  12   3   1      634.57      687.25     19.06 o
  13   3   1      178.26      192.17      9.90 o
  14   3   1      263.04      288.66     13.77 o
  15   3   1       60.52       44.14     11.16 o
   0   4   1     5244.92     4930.73    201.79 o
   1   4   1      231.91      184.55      9.97 o
   2   4   1       26.77       20.51      5.95 o
   3   4   1      319.27      380.68     19.83 o
   4   4   1     1259.64     1105.08     37.46 o
   5   4   1     1047.94      930.67     34.06 o
   6   4   1      307.38      314.92     13.90 o
   7   4   1      648.87      636.72     18.27 o
   8   4   1      265.19      289.46     11.55 o
   9   4   1      230.71      238.76     10.65 o
  10   4   1      399.38      427.74     14.82 o
  11   4   1      280.13      301.12     12.08 o
  12   4   1      618.98      553.62     19.99 o
  13   4   1        4.50       -5.98      8.13 o
  14   4   1      134.36      143.76     10.47 o
  15   4   1       40.02       40.17     12.09 o
   1   5   1       22.53       10.50      7.00 o
   2   5   1     2293.09     2042.87    110.19 o
   3   5   1       94.91       72.30      7.42 o
   4   5   1       92.71       74.32      6.37 o
   5   5   1       11.82       14.36      5.78 o
   6   5   1      995.28      860.37     48.26 o
   7   5   1       58.83       59.16      8.01 o
   8   5   1      136.65      140.57      9.45 o
   9   5   1       44.72       31.06      9.39 o
  10   5   1      156.06      147.92      9.95 o
  11   5   1       11.44       10.82      8.62 o
  12   5   1       63.24       73.15      9.85 o
  13   5   1       14.95       12.78      9.49 o
   0   6   1      243.49      255.68     19.81 o
   1   6   1      117.90       96.78      9.01 o
   2   6   1       42.95       51.85     10.81 o
   3   6   1      267.32      246.40      9.95 o
   4   6   1       65.94       61.39      7.12 o
   5   6   1        4.68        2.07      6.64 o
   6   6   1       64.01       67.58      8.77 o
   7   6   1       98.85       98.00      9.21 o
   8   6   1        5.92        7.77      8.77 o
   9   6   1        1.28       -6.14      8.62 o
  10   6   1        0.13        0.83      8.96 o
  11   6   1        3.41       -4.29      9.96 o
   1   7   1       41.29       32.86      9.01 o
   2   7   1      471.82      522.12     17.49 o
   3   7   1       21.79       21.96      7.12 o
   4   7   1        7.14       19.56      9.96 o
   5   7   1        2.01       -9.39      9.39 o
   6   7   1      107.82      106.24     10.42 o
   7   7   1        0.25       -8.96      8.96 o
   8   7   1        1.94        2.70     10.67 o
   9   7   1        9.70       14.07     12.25 o
   0   8   1       18.24       -2.70     15.96 o
   1   8   1       73.73       79.43     10.34 o
   2   8   1       11.96       -7.75      7.75 o
   3   8   1       13.71       28.74     11.23 o
   4   8   1       11.55       11.72     14.74 o
   5   8   1       76.10       73.34     16.78 o
   1   0   2     6310.09     6702.25    174.70 o
   2   0   2       27.67       47.72      2.14 o
   3   0   2     3165.10     3376.16     87.67 o
   4   0   2    13147.89    14609.13    420.94 o
   5   0   2    23715.51    23122.60    666.42 o
   6   0   2       13.27       14.89      3.50 o
   7   0   2     6371.87     6353.84    184.22 o
   8   0   2     6442.74     6646.53    192.97 o
   9   0   2     4552.61     4619.53    154.32 o
  10   0   2        2.65        4.21      5.30 o
  12   0   2      889.41      851.08     39.62 o
  13   0   2        2.41       12.26     12.38 o
  14   0   2        0.01      -14.86     14.86 o
  15   0   2      913.34      840.63     42.10 o
  16   0   2        3.15      -17.34     17.34 o
  17   0   2      155.20      146.65     22.28 o
   1   1   2    25508.46    25548.49    522.97 o
   2   1   2       70.16       71.15      2.34 o
   3   1   2    47593.06    48093.67    979.76 o
   4   1   2    16768.52    17941.58    390.55 o
   5   1   2        3.23        3.50      2.65 o
   6   1   2      469.64      518.69     12.62 o
   7   1   2    13129.75    13467.77    293.39 o
   8   1   2     5023.78     5294.77    116.45 o
   9   1   2     2692.80     2534.03     57.09 o
  10   1   2      258.86      250.97      9.59 o
  11   1   2      628.50      703.62     18.53 o
  12   1   2      534.54      483.76     17.14 o
  13   1   2      932.26      904.49     27.53 o
  14   1   2       36.16       37.65     10.50 o
  15   1   2       38.63       17.24     15.17 o
  16   1   2       34.84       17.51     12.26 o
   0   2   2      505.26      494.38     22.28 o
   1   2   2     9836.86     9510.64    414.97 o
   2   2   2     3316.50     3394.13     80.27 o
   3   2   2     3980.39     4072.01     88.80 o
   4   2   2      759.06      798.38     18.53 o
   5   2   2     4241.64     4232.01     99.57 o
   6   2   2     6619.13     7012.67    164.39 o
   7   2   2      126.75      144.27      7.57 o
   8   2   2      234.03      228.36      8.43 o
   9   2   2     1073.98     1062.11     25.33 o
  10   2   2     1419.05     1403.48     32.89 o
  11   2   2      788.32      766.60     19.99 o
  12   2   2       26.27       31.24      7.09 o
  13   2   2      105.11      116.19      9.72 o
  14   2   2      101.78       71.57     10.96 o
  15   2   2      238.73      248.74     14.10 o
  16   2   2        2.26       10.60     11.83 o
   1   3   2       18.49       10.85      4.12 o
   2   3   2     1594.15     1791.53     85.93 o
   3   3   2      245.54      260.89      8.09 o
   4   3   2        0.10       -2.19      3.41 o
   5   3   2       22.50       25.74      3.76 o
   6   3   2     3389.74     3646.14     86.63 o
   7   3   2       17.99       22.14      5.49 o
   8   3   2       10.56        4.06      5.38 o
   9   3   2       44.62       56.05      6.36 o
  10   3   2     1900.41     1877.59     43.37 o
  11   3   2       37.98       34.97      7.09 o
  12   3   2        3.91       -1.85      7.70 o
  13   3   2       33.90       38.45      8.43 o
  14   3   2      244.32      253.61     12.99 o
  15   3   2       41.98       33.93     10.65 o
   0   4   2      143.52      155.46     10.94 o
   1   4   2     1864.15     1843.73     54.65 o
   2   4   2      243.92      250.84     12.77 o
   3   4   2      193.25      189.29      7.91 o
   4   4   2      210.02      210.40      7.99 o
   5   4   2     1087.43      994.87     35.11 o
   6   4   2      594.87      582.70     19.68 o
   7   4   2      259.07      262.81     10.89 o
   8   4   2      368.45      367.26     15.40 o
   9   4   2       19.96       15.08      6.49 o
  10   4   2      135.09      149.13      9.18 o
  11   4   2      272.77      280.96     11.85 o
  12   4   2      163.08      153.45      9.95 o
  13   4   2       96.80      100.87     10.15 o
  14   4   2        0.04       -1.84      8.86 o
  15   4   2       34.14       27.18     11.76 o
   1   5   2      154.66      167.38      9.97 o
   2   5   2       14.65       26.36      6.22 o
   3   5   2     1358.23     1263.06     53.87 o
   4   5   2      838.86      843.47     36.18 o
   5   5   2      288.78      276.25     15.14 o
   6   5   2      100.64      114.54      8.28 o
   7   5   2      802.73      792.57     42.03 o
   8   5   2      472.74      436.27     20.36 o
   9   5   2      651.47      654.47     24.98 o
  10   5   2      111.92      107.31     10.75 o
  11   5   2       72.71       82.66      9.50 o
  12   5   2        4.50       -8.24      9.10 o
  13   5   2      305.36      320.38     17.05 o
   0   6   2      469.76      411.83     24.76 o
   1   6   2     2969.68     2722.16     72.85 o
   2   6   2       17.87       18.88      7.63 o
   3   6   2     1036.11      893.53     33.18 o
   4   6   2      243.86      225.29     13.00 o
   5   6   2     1966.17     1823.85     52.99 o
   6   6   2       45.64       28.51      8.61 o
   7   6   2        7.57       -0.34      7.84 o
   8   6   2       21.81       20.78      8.26 o
   9   6   2      374.77      351.16     13.69 o
  10   6   2        7.34       -9.33      9.33 o
  11   6   2       46.95       72.72     10.52 o
   1   7   2        7.80        3.83      8.01 o
   2   7   2       73.49       79.77      8.64 o
   3   7   2       48.95       32.00      7.27 o
   4   7   2        0.03        2.93      7.99 o
   5   7   2       24.12       17.15     10.19 o
   6   7   2        0.06       -9.36      9.36 o
   7   7   2       27.97       26.52      9.90 o
   8   7   2        0.01       -3.71     10.52 o
   9   7   2       81.45       96.38     13.99 o
   0   8   2        1.33       -8.89     21.01 o
   1   8   2        0.83        1.35     14.15 o
   2   8   2       14.67       11.16     11.57 o
   3   8   2       12.39       16.41     11.52 o
   4   8   2        1.31       -2.45     13.05 o
   5   8   2       25.30       33.95     13.84 o
   1   1   3     1188.12     1239.61     24.48 o
   2   1   3    19999.19    19948.22    386.86 o
   3   1   3      944.37      882.85     19.39 o
   4   1   3     1197.24     1356.49     26.58 o
   5   1   3        2.24        3.12      2.15 o
   6   1   3      143.89      160.76      6.14 o
   7   1   3      148.95      130.25      6.08 o
   8   1   3       97.77       76.88      5.03 o
   9   1   3      544.27      488.41     13.24 o
  10   1   3      579.10      564.48     15.28 o
  11   1   3        8.58        2.73      6.31 o
  12   1   3      174.33      180.14     10.59 o
  13   1   3      191.05      210.56     11.83 o
  14   1   3      225.49      205.90     12.53 o
  15   1   3       15.60       12.39     11.28 o
  16   1   3       23.08       28.89     12.26 o
   0   2   3    11288.71    10993.62    368.46 o
   1   2   3     6536.37     6246.10    137.04 o
   2   2   3      902.03      912.35     20.74 o
   3   2   3     1080.29     1009.51     21.61 o
   4   2   3     3228.04     3454.36     70.98 o
   5   2   3     2841.88     2656.93     58.78 o
   6   2   3     2884.19     2873.35     63.33 o
   7   2   3      695.37      704.54     17.38 o
   8   2   3        2.01       -0.58      4.59 o
   9   2   3      198.44      215.97      8.26 o
  10   2   3     1270.75     1304.84     30.62 o
  11   2   3      915.25      915.62     23.04 o
  12   2   3      298.30      291.64     11.48 o
  13   2   3       58.93       68.13      8.77 o
  14   2   3      139.07      179.23     12.53 o
  15   2   3      152.57      168.33     13.09 o
  16   2   3       90.53       80.48     12.80 o
   1   3   3     2332.39     2234.57     53.52 o
   2   3   3     4906.40     4124.01    172.18 o
   3   3   3     6731.77     6437.67    140.73 o
   4   3   3     4958.61     4865.90    106.74 o
   5   3   3      132.13      159.82      6.26 o
   6   3   3     1309.90     1334.44     30.80 o
   7   3   3     3201.76     3164.84     70.77 o
   8   3   3     3695.47     3549.57     78.72 o
   9   3   3     1096.61     1105.96     26.75 o
  10   3   3        0.61        1.52      6.14 o
  11   3   3      265.02      273.93     10.92 o
  12   3   3      458.87      410.50     14.35 o
  13   3   3      438.32      438.20     15.28 o
  14   3   3       90.13      108.60     11.16 o
  15   3   3        0.60       -0.82     10.21 o
   0   4   3     4683.43     4261.53    174.56 o
   1   4   3     3666.82     3627.17     95.05 o
   2   4   3      443.88      384.14     19.01 o
   3   4   3      378.94      392.55     18.32 o
   4   4   3     2044.47     1727.10     59.39 o
   5   4   3     4760.50     4661.34    123.26 o
   6   4   3     1741.00     1639.40     52.99 o
   7   4   3       28.86       18.06      5.76 o
   8   4   3      127.77      141.18      7.84 o
   9   4   3     1599.77     1570.65     38.49 o
  10   4   3      722.23      715.84     19.49 o
  11   4   3       37.78       46.34      8.32 o
  12   4   3       37.39       50.30      9.93 o
  13   4   3      139.61      126.09     10.30 o
  14   4   3       41.31       26.40      9.98 o
   1   5   3        2.78       -5.89      6.62 o
   2   5   3      662.84      613.72     30.90 o
   3   5   3       21.60       19.83      8.26 o
   4   5   3      445.81      393.77     12.18 o
   5   5   3      124.68      147.94      7.12 o
   6   5   3      196.98      198.39      9.18 o
   7   5   3        2.67       -6.49      6.49 o
   8   5   3      426.90      424.20     26.38 o
   9   5   3      165.67      178.14     10.64 o
  10   5   3       15.78       25.98      8.32 o
  11   5   3       19.46       -4.20      8.49 o
  12   5   3       93.99      108.95     12.28 o
  13   5   3       62.19       38.31     10.30 o
   0   6   3       27.03       19.97      9.70 o
   1   6   3        1.38       -5.44      6.70 o
   2   6   3        5.80        6.26      6.70 o
   3   6   3        1.70       -6.26      6.26 o
   4   6   3       34.76       23.60      6.11 o
   5   6   3       13.69       27.64      7.48 o
   6   6   3       12.64        9.65      7.61 o
   7   6   3        2.02       -7.01      7.84 o
   8   6   3       22.17       21.02      8.26 o
   9   6   3        3.79       -7.86      8.15 o
  10   6   3        0.48        7.78      9.33 o
  11   6   3       12.17       -4.71      9.61 o
   1   7   3      114.35       82.85      8.98 o
   2   7   3      151.96      165.08      9.20 o
   3   7   3       31.12       13.22      7.75 o
   4   7   3      128.05      141.93     18.01 o
   5   7   3      136.68      143.04     15.14 o
   6   7   3      175.08      207.30     25.14 o
   7   7   3        1.96        0.37     11.52 o
   8   7   3       87.95       95.49     12.80 o
   9   7   3       61.18       55.98     19.26 o
   0   8   3        6.96        4.51     16.81 o
   1   8   3       48.91       58.39     14.84 o
   2   8   3       15.45       42.87     16.68 o
   3   8   3       55.21       68.85     13.35 o
   4   8   3        0.24      -12.63     12.63 o
   0   0   4    11448.24    10397.31    747.64 o
   1   0   4       60.24       99.46      3.55 o
   2   0   4     4536.17     4966.81    128.99 o
   3   0   4      376.68      371.65     10.96 o
   4   0   4     8115.23     8063.43    209.46 o
   5   0   4       51.74       55.86      3.87 o
   6   0   4    16193.97    16339.60    470.39 o
   7   0   4      394.46      423.80     14.81 o
   8   0   4      736.64      804.08     25.79 o
   9   0   4      253.90      257.07     11.74 o
  10   0   4     6499.66     6239.95    181.62 o
  11   0   4       91.96      104.33     11.33 o
  12   0   4      207.35      168.16     14.86 o
  13   0   4       39.24       28.97     28.02 o
  14   0   4      547.87      549.99     29.72 o
  15   0   4        3.20      -12.26     15.76 o
  16   0   4      203.64      195.13     22.28 o
  17   0   4        1.39        1.75     19.81 o
   1   1   4       46.29       57.97      2.48 o
   2   1   4    43531.99    46671.64    904.06 o
   3   1   4     1212.84     1288.04     25.41 o
   4   1   4    16365.28    16603.68    320.36 o
   5   1   4      960.00     1013.21     21.19 o
   6   1   4     5605.27     5607.83    123.43 o
   7   1   4      334.87      356.50     10.36 o
   8   1   4     8694.47     8500.48    219.70 o
   9   1   4      238.20      269.61     10.21 o
  10   1   4      146.26      148.75      8.01 o
  11   1   4        2.30       -5.75      5.75 o
  12   1   4      850.45      855.49     25.65 o
  13   1   4       12.98        0.00      8.35 o
  14   1   4      555.53      513.28     19.07 o
  15   1   4        2.20       -7.67     11.28 o
  16   1   4        4.61      -12.26     12.26 o
   0   2   4      652.21      689.67     24.26 o
   1   2   4     1008.55     1035.16     23.76 o
   2   2   4      181.51      180.45      5.33 o
   3   2   4       15.59       25.78      2.50 o
   4   2   4      655.55      652.92     14.69 o
   5   2   4      471.43      511.60     11.11 o
   6   2   4     1158.51     1183.47     26.83 o
   7   2   4      518.23      541.09     14.14 o
   8   2   4       27.02       21.47      4.79 o
   9   2   4       24.59       41.95      5.30 o
  10   2   4     1151.42     1181.39     30.70 o
  11   2   4      110.80      100.96      7.28 o
  12   2   4       73.51       86.48      7.48 o
  13   2   4        7.25       14.01      9.39 o
  14   2   4      328.15      339.92     15.94 o
  15   2   4        3.37        0.00     11.91 o
  16   2   4       48.97       46.92     12.53 o
   1   3   4      141.58      152.38      7.03 o
   2   3   4     4827.81     5179.24    152.15 o
   3   3   4       89.82      129.60      5.13 o
   4   3   4      245.34      230.50      7.99 o
   5   3   4        1.48        8.60      3.39 o
   6   3   4      270.79      345.98      9.79 o
   7   3   4      536.57      540.57     14.68 o
   8   3   4       31.02       27.71      5.42 o
   9   3   4      164.61      176.82      8.26 o
  10   3   4       12.86        5.80      6.36 o
  11   3   4      179.73      184.99      9.18 o
  12   3   4        4.37       -0.10      7.70 o
  13   3   4       64.82       54.43      9.03 o
  14   3   4        0.55       -2.58      9.45 o
  15   3   4        3.78      -11.49     12.16 o
   0   4   4     4331.39     4142.67    140.11 o
   1   4   4       34.44       21.96      5.08 o
   2   4   4      432.28      445.65     25.44 o
   3   4   4      124.10      151.03      6.16 o
   4   4   4     1617.96     1489.08     47.39 o
   5   4   4      106.83      104.50      5.72 o
   6   4   4     1291.36     1264.76     35.40 o
   7   4   4      324.46      316.96     12.36 o
   8   4   4        2.56       -3.17      5.95 o
   9   4   4        6.42       -1.98      6.64 o
  10   4   4      405.44      397.61     16.86 o
  11   4   4      138.87      147.95      9.50 o
  12   4   4       82.18       97.85      9.50 o
  13   4   4        0.22       -6.96      8.75 o
  14   4   4       18.30       13.34      9.79 o
   1   5   4      246.95      260.95     10.42 o
   2   5   4     3181.03     2948.70     92.39 o
   3   5   4       43.62       35.08      5.42 o
   4   5   4       50.15       64.57      7.46 o
   5   5   4      504.30      462.19     21.68 o
   6   5   4      567.65      473.97     26.69 o
   7   5   4      182.05      179.94     12.18 o
   8   5   4      153.30      201.23     10.52 o
   9   5   4      119.57      125.78      9.50 o
  10   5   4        3.29        6.47      8.15 o
  11   5   4       21.02       19.47      9.18 o
  12   5   4       92.07      116.95     10.84 o
  13   5   4        2.29      -10.04     10.04 o
   0   6   4      172.03      220.25     20.55 o
   1   6   4       16.68        2.44      6.44 o
   2   6   4      120.35      131.97      8.34 o
   3   6   4       45.00       39.72      6.52 o
   4   6   4       12.50       11.75      7.04 o
   5   6   4       11.48       10.42      6.95 o
   6   6   4      367.79      361.48     13.42 o
   7   6   4       39.29       45.78      8.43 o
   8   6   4      200.24      214.08     10.97 o
   9   6   4       24.14       13.77      8.96 o
  10   6   4      111.28      116.01     11.41 o
  11   6   4        9.78        2.31     17.28 o
   1   7   4       34.19       40.13     10.07 o
   2   7   4       90.47       75.81     10.98 o
   3   7   4       19.16        0.41      9.48 o
   4   7   4       44.96       54.74     12.63 o
   5   7   4        0.06      -10.87     10.87 o
   6   7   4       91.02      105.07     14.39 o
   7   7   4        0.11       -3.15     13.05 o
   8   7   4       24.17       25.09     15.50 o
   9   7   4       24.49       20.31     14.39 o
   0   8   4       70.70       46.02     16.81 o
   1   8   4        5.88       20.76     11.89 o
   2   8   4       10.96       -4.01     12.28 o
   3   8   4        2.74       -9.92     13.05 o
   4   8   4       24.57       24.78     13.84 o
   1   1   5      217.91      234.93      6.36 o
   2   1   5     6341.60     6446.01    125.40 o
   3   1   5     9063.58     9578.49    185.19 o
   4   1   5     1136.82     1059.47     20.12 o
   5   1   5      256.42      269.65      7.05 o
   6   1   5      337.58      311.19      8.13 o
   7   1   5     5379.98     5527.95    121.71 o
   8   1   5     1283.41     1212.10     30.25 o
   9   1   5      118.14      132.62      6.35 o
  10   1   5      241.03      261.29     10.65 o
  11   1   5      481.98      486.79     15.21 o
  12   1   5      316.64      309.70     14.10 o
  13   1   5       14.63       16.03      9.01 o
  14   1   5      210.01      218.01     12.80 o
  15   1   5        0.76       -9.85     10.25 o
  16   1   5       13.57        2.37     12.63 o
   0   2   5    24155.48    23559.63    686.49 o
   1   2   5     3619.84     3484.52     72.17 o
   2   2   5      924.19      902.39     19.26 o
   3   2   5        4.70        8.81      1.88 o
   4   2   5     9025.76     9148.57    187.04 o
   5   2   5     4326.26     4216.26     81.84 o
   6   2   5     3579.91     3460.23     72.06 o
   7   2   5     1576.94     1610.01     36.65 o
   8   2   5      189.93      230.14      8.82 o
   9   2   5      809.90      823.09     20.20 o
  10   2   5     1794.53     1761.27     40.43 o
  11   2   5      986.50      929.34     23.36 o
  12   2   5      170.49      184.11      9.72 o
  13   2   5        0.08       -6.89      8.01 o
  14   2   5      215.21      227.89     13.74 o
  15   2   5      125.36      117.39     12.53 o
  16   2   5       60.03       57.43     12.53 o
   1   3   5     5055.29     5075.49    127.17 o
   2   3   5     7252.67     6732.49    180.83 o
   3   3   5     5781.11     5399.47    152.21 o
   4   3   5     2697.67     2663.00     55.35 o
   5   3   5      102.37      132.27      6.21 o
   6   3   5     1155.58     1151.22     25.29 o
   7   3   5     1411.31     1370.36     31.85 o
   8   3   5     2367.18     2343.24     52.82 o
   9   3   5      630.73      647.09     17.73 o
  10   3   5       16.79       14.09      6.49 o
  11   3   5       33.60       34.92      7.70 o
  12   3   5      336.01      366.84     13.47 o
  13   3   5      387.31      373.46     14.46 o
  14   3   5      123.17      119.49     11.16 o
  15   3   5       14.58       19.61     12.53 o
   0   4   5      361.21      281.37     17.63 o
   1   4   5     1310.48     1338.69     33.28 o
   2   4   5      522.74      540.76     18.26 o
   3   4   5       88.39      107.92      5.86 o
   4   4   5      191.67      200.43      7.27 o
   5   4   5     1396.66     1392.40     50.46 o
   6   4   5     1665.01     1651.19     39.93 o
   7   4   5      102.51      117.39      6.95 o
   8   4   5        2.42       -6.13      6.16 o
   9   4   5      249.27      261.22     10.84 o
  10   4   5      546.39      549.94     17.58 o
  11   4   5      121.68      132.14      9.50 o
  12   4   5       60.35       81.95      9.50 o
  13   4   5        7.02       -1.00      9.18 o
  14   4   5       31.66       19.63     10.30 o
   1   5   5       64.89       63.54      6.21 o
   2   5   5      798.24      780.00     21.35 o
   3   5   5       56.70       54.04      5.96 o
   4   5   5       55.97       68.26      5.82 o
   5   5   5        0.92       -2.43      5.25 o
   6   5   5      285.92      300.52     14.82 o
   7   5   5        2.83        0.27      6.95 o
   8   5   5       41.92       55.26      7.89 o
   9   5   5       71.86       58.28      8.15 o
  10   5   5       38.67       31.02      8.26 o
  11   5   5       19.83       13.80      9.00 o
  12   5   5        3.77       22.16      9.61 o
  13   5   5       51.78       44.49     10.84 o
   0   6   5        0.53       -1.31      8.96 o
   1   6   5        0.22        3.17      6.86 o
   2   6   5        3.07       -1.37      5.96 o
   3   6   5        8.95        9.56      6.35 o
   4   6   5        2.99        7.43      6.02 o
   5   6   5        3.43        2.88      7.31 o
   6   6   5        0.98       -7.71      7.71 o
   7   6   5       19.58       11.61      8.84 o
   8   6   5        7.82        2.61     10.46 o
   9   6   5        2.04       -4.61     10.83 o
  10   6   5       12.33       32.81     12.41 o
  11   6   5        7.46       -5.54     12.41 o
   1   7   5       28.99       20.04     10.87 o
   2   7   5        3.36      -10.17     10.63 o
   3   7   5      135.91      115.91     19.71 o
   4   7   5       18.35       18.13     12.07 o
   5   7   5       25.80       17.63     12.63 o
   6   7   5        1.06      -12.63     12.63 o
   7   7   5      189.74      191.13     16.15 o
   8   7   5       20.83       35.43     14.81 o
   9   7   5       36.53       35.22     14.81 o
   0   8   5       13.14      -11.51     16.81 o
   1   8   5       14.20       13.90     13.62 o
   2   8   5        0.31      -11.79     12.12 o
   3   8   5       36.73       54.19     13.84 o
   4   8   5        1.62        8.45     13.84 o
   1   0   6    26065.33    24986.16    837.36 o
   2   0   6      596.84      581.86     15.94 o
   3   0   6      349.64      422.42     12.53 o
   4   0   6     1995.71     2152.71     56.99 o
   5   0   6    20309.69    20414.13    529.42 o
   6   0   6      426.59      424.45     12.80 o
   7   0   6     7029.59     7128.57    206.99 o
   8   0   6        0.15        1.17      4.59 o
   9   0   6     2170.70     2183.41     65.21 o
  10   0   6       15.07        4.85      7.07 o
  11   0   6     5627.97     5524.68    184.65 o
  12   0   6        5.69       -1.17     10.11 o
  13   0   6       36.73       22.76     26.27 o
  14   0   6        1.82       12.26     14.86 o
  15   0   6      864.95      781.04     39.62 o
  16   0   6        1.43       -3.50     17.51 o
   1   1   6    16708.53    17521.03    387.10 o
   2   1   6     1593.57     1497.52     28.12 o
   3   1   6    21918.74    22183.27    406.18 o
   4   1   6      178.34      168.23      4.43 o
   5   1   6      719.43      808.05     17.62 o
   6   1   6       96.09       98.95      3.90 o
   7   1   6     7828.49     7700.83    168.97 o
   8   1   6       77.32       83.27      4.79 o
   9   1   6     1227.86     1128.66     28.60 o
  10   1   6        4.63        3.32      5.38 o
  11   1   6      679.77      683.03     22.71 o
  12   1   6        1.58       -4.11      8.46 o
  13   1   6      955.86      927.60     28.14 o
  14   1   6        8.41       28.55     10.45 o
  15   1   6        1.13       -4.27     10.78 o
  16   1   6        2.53       -6.66     12.63 o
   0   2   6     1843.85     1837.55     64.00 o
   1   2   6     7918.62     7914.85    153.56 o
   2   2   6      205.54      236.45      6.26 o
   3   2   6      233.77      232.54      6.06 o
   4   2   6      311.72      291.86      7.45 o
   5   2   6     7887.91     8067.87    176.95 o
   6   2   6       86.81      112.91      4.16 o
   7   2   6      744.05      770.14     16.29 o
   8   2   6        2.44       -0.12      3.96 o
   9   2   6     1342.46     1356.87     31.74 o
  10   2   6       30.97       30.24      6.14 o
  11   2   6      449.88      477.21     18.53 o
  12   2   6        7.18       -4.95      7.54 o
  13   2   6        5.77       -8.28      8.28 o
  14   2   6       65.41       53.74     10.96 o
  15   2   6       28.34       30.79     11.23 o
  16   2   6        0.91       -0.39     12.16 o
   1   3   6     1598.45     1705.53     41.34 o
   2   3   6      814.26      942.05     26.75 o
   3   3   6      780.23      838.04     18.62 o
   4   3   6      175.06      188.90      6.54 o
   5   3   6      196.00      239.58      7.73 o
   6   3   6      322.02      373.17     10.36 o
   7   3   6       14.20       18.89      4.72 o
   8   3   6       53.04       53.68      6.14 o
   9   3   6        0.20       -1.81      5.95 o
  10   3   6       76.36       65.04      7.28 o
  11   3   6        7.27       -5.86      6.95 o
  12   3   6        1.37       -7.70      7.70 o
  13   3   6        2.47        1.57      8.26 o
  14   3   6       15.08       -3.77     11.23 o
  15   3   6        0.43      -10.98     11.83 o
   0   4   6      961.34     1108.10     39.73 o
   1   4   6      209.15      203.68      8.34 o
   2   4   6        8.33       10.24      4.05 o
   3   4   6        3.57       -4.05      4.05 o
   4   4   6      403.53      427.27     14.73 o
   5   4   6      244.17      256.30      8.53 o
   6   4   6       28.70       48.18      4.98 o
   7   4   6       96.95      102.67      6.95 o
   8   4   6       32.87       32.04      6.95 o
   9   4   6       19.26       20.12      6.95 o
  10   4   6        5.64       13.19      7.61 o
  11   4   6      133.73      166.49     10.18 o
  12   4   6        0.05       -3.72      8.32 o
  13   4   6       12.64        2.66      9.33 o
  14   4   6        0.42       -3.42      9.98 o
   1   5   6      104.79      104.55      6.58 o
   2   5   6        3.89        6.66      4.83 o
   3   5   6     1580.55     1480.41     61.73 o
   4   5   6      163.47      163.28      8.19 o
   5   5   6      496.79      499.09     19.69 o
   6   5   6        9.59       23.76      7.60 o
   7   5   6      817.59      832.20     39.29 o
   8   5   6      204.58      241.21     10.36 o
   9   5   6      579.15      580.73     39.39 o
  10   5   6        0.34      -10.21     10.21 o
  11   5   6       12.32        4.27      9.10 o
  12   5   6       81.13      105.86     10.67 o
  13   5   6      104.20      118.79     12.79 o
   0   6   6      753.54      717.91     29.61 o
   1   6   6      852.31      827.72     23.27 o
   2   6   6        1.01       -5.79      5.79 o
   3   6   6      236.99      244.23     10.82 o
   4   6   6      373.02      373.67     20.16 o
   5   6   6      865.78      863.95     45.94 o
   6   6   6       12.95       18.06      9.75 o
   7   6   6        4.74        6.12     10.25 o
   8   6   6       46.11       47.35     11.27 o
   9   6   6      315.02      339.30     23.42 o
  10   6   6       20.72       12.26     12.80 o
  11   6   6        6.68       -1.13     12.41 o
   1   7   6       89.67       63.60     11.57 o
   2   7   6        1.00        1.59     10.63 o
   3   7   6      206.81      185.56     20.30 o
   4   7   6        0.05        3.11     12.07 o
   5   7   6       17.45       17.06     16.68 o
   6   7   6        0.14        4.79     13.05 o
   7   7   6       60.35       38.62     14.39 o
   8   7   6        3.87        7.55     14.69 o
   0   8   6       16.45       13.31     18.44 o
   1   8   6        4.87        0.86     12.42 o
   2   8   6        0.04      -12.01     17.70 o
   3   8   6       10.83        1.17     13.35 o
   1   1   7     1996.88     1972.31     38.89 o
   2   1   7     4419.62     4577.17     84.56 o
   3   1   7     3709.73     3557.42     73.46 o
   4   1   7      307.08      304.10      6.64 o
   5   1   7       15.73       18.28      2.51 o
   6   1   7      432.19      454.82     10.35 o
   7   1   7     1556.89     1614.50     34.17 o
   8   1   7      436.71      433.79     15.89 o
   9   1   7      425.70      373.44     13.29 o
  10   1   7       28.40       23.01      6.09 o
  11   1   7       88.97       89.68      7.57 o
  12   1   7       61.18       72.14      8.14 o
  13   1   7      102.10      117.87     10.59 o
  14   1   7       53.99       60.78      9.94 o
  15   1   7       14.47       11.34     10.83 o
  16   1   7        0.15        4.52     12.63 o
   0   2   7     2489.70     2197.17     76.14 o
   1   2   7     4592.05     4462.41    107.67 o
   2   2   7     1467.10     1463.46     29.09 o
   3   2   7        9.64       26.03      2.08 o
   4   2   7     1122.12     1030.02     21.48 o
   5   2   7     5490.86     5136.19     99.65 o
   6   2   7     3667.60     3609.67     70.27 o
   7   2   7     1603.25     1649.51     33.17 o
   8   2   7        3.62        7.36      3.96 o
   9   2   7      864.11      830.80     20.58 o
  10   2   7     1094.96     1127.35     29.29 o
  11   2   7     1014.60      998.82     26.87 o
  12   2   7      143.52      142.77      9.45 o
  13   2   7       22.14       21.27      8.45 o
  14   2   7       66.50       94.63     11.52 o
  15   2   7      187.34      186.82     13.99 o
  16   2   7       63.00       76.07     13.09 o
   1   3   7     3063.91     3017.09     67.24 o
   2   3   7     4984.67     4591.90    101.35 o
   3   3   7     8923.11     8909.44    199.85 o
   4   3   7     1482.17     1354.98     31.65 o
   5   3   7      166.31      162.42      6.01 o
   6   3   7      835.71      808.17     22.12 o
   7   3   7     4559.09     4628.97    100.10 o
   8   3   7     1315.63     1283.76     30.13 o
   9   3   7     1624.03     1627.81     37.90 o
  10   3   7       11.27        4.95      6.49 o
  11   3   7      531.30      551.38     16.84 o
  12   3   7      141.73      147.59      9.33 o
  13   3   7      719.02      700.47     22.12 o
  14   3   7       67.56       59.82     11.83 o
  15   3   7        2.40       -2.24     12.16 o
   0   4   7     2362.49     2276.50     78.79 o
   1   4   7     7413.68     7283.63    160.41 o
   2   4   7      166.19      153.28      6.46 o
   3   4   7     3269.82     3153.73    103.05 o
   4   4   7      580.41      523.61     24.16 o
   5   4   7     3715.80     3699.71    145.38 o
   6   4   7      839.14      803.56     36.80 o
   7   4   7       43.65       38.88      6.28 o
   8   4   7       61.31       76.80      7.33 o
   9   4   7      657.28      668.16     23.61 o
  10   4   7      516.35      498.09     16.50 o
  11   4   7      173.50      206.13     10.67 o
  12   4   7      207.54      224.12     13.28 o
  13   4   7       49.14       51.52      9.85 o
  14   4   7       72.45       69.56     10.52 o
   1   5   7        1.83       -2.14      5.52 o
   2   5   7     1522.02     1364.60     47.65 o
   3   5   7       84.56       83.16      7.71 o
   4   5   7      193.29      175.07      7.38 o
   5   5   7      107.69      128.74      9.68 o
   6   5   7      514.80      490.52     22.48 o
   7   5   7       72.72       92.42      7.56 o
   8   5   7      192.46      180.36     12.36 o
   9   5   7      190.62      204.16     15.50 o
  10   5   7       43.10       47.84      9.93 o
  11   5   7        6.79        4.98     11.52 o
  12   5   7       44.78       25.41     13.09 o
  13   5   7      106.26      134.37     14.37 o
   0   6   7       10.83        4.14     13.45 o
   1   6   7       30.41       26.37      9.78 o
   2   6   7       28.95       38.12     10.11 o
   3   6   7        4.45       11.03      9.02 o
   4   6   7       25.64       15.92      8.59 o
   5   6   7        2.05      -10.76     10.87 o
   6   6   7      108.52       88.64     23.25 o
   7   6   7       41.69       44.39     13.14 o
   8   6   7       31.51       17.82     13.35 o
   9   6   7        0.61      -12.61     13.05 o
  10   6   7       63.95       44.83     20.72 o
  11   6   7       79.07       76.35     16.15 o
   1   7   7      132.80      156.93     13.84 o
   2   7   7       16.81       25.05     11.28 o
   3   7   7      215.68      239.13     16.91 o
   4   7   7       47.05       50.91     13.35 o
   5   7   7        7.73      -12.63     12.63 o
   6   7   7       22.31       17.15     13.84 o
   7   7   7       72.85       92.91     15.13 o
   8   7   7       37.08       29.49     14.69 o
   0   8   7       27.23       47.05     29.77 o
   1   8   7       60.45      109.68     14.50 o
   2   8   7        5.21        0.46     13.11 o
   3   8   7        0.50       -5.28     14.66 o
   0   0   8    29445.29    28602.17   1176.86 o
   1   0   8     2717.37     2521.67     66.39 o
   2   0   8     5525.04     5645.36    147.14 o
   3   0   8     1798.20     1905.78     50.73 o
   4   0   8    10665.95    10717.65    278.62 o
   5   0   8      192.09      175.11      7.83 o
   6   0   8    16233.22    16367.18    424.85 o
   7   0   8       18.24       27.45      5.66 o
   8   0   8        5.90        3.69      4.92 o
   9   0   8      115.91      152.63      8.48 o
  10   0   8     5960.21     5769.01    168.05 o
  11   0   8      416.70      419.21     23.70 o
  12   0   8     1135.88     1043.04     41.15 o
  13   0   8      111.35      111.95     14.15 o
  14   0   8      464.97      486.03     30.87 o
  15   0   8      155.55      159.53     19.81 o
  16   0   8      452.42      428.30     30.87 o
   1   1   8       25.02       25.36      2.37 o
   2   1   8    32110.80    33078.37    606.75 o
   3   1   8     1100.73     1225.82     24.34 o
   4   1   8     8779.03     8728.77    179.23 o
   5   1   8       38.34       36.38      2.97 o
   6   1   8     4792.17     4882.41    101.09 o
   7   1   8      869.03      916.01     20.40 o
   8   1   8     7054.79     6907.71    141.71 o
   9   1   8       13.35        8.43      4.64 o
  10   1   8       52.75       60.44      6.92 o
  11   1   8      296.19      282.67     11.64 o
  12   1   8     1167.34     1110.45     29.49 o
  13   1   8        9.92        4.91      9.39 o
  14   1   8      384.54      382.70     17.14 o
  15   1   8       53.17       32.90     11.52 o
  16   1   8        9.73       10.24     12.28 o
   0   2   8    10734.93    11324.24    384.01 o
   1   2   8      439.42      491.23     13.30 o
   2   2   8     1030.76     1075.69     24.95 o
   3   2   8      127.01      140.52      4.50 o
   4   2   8     4496.97     4570.97     84.49 o
   5   2   8      517.06      633.81     13.94 o
   6   2   8     3548.32     3728.19     72.85 o
   7   2   8      162.99      175.43      5.96 o
   8   2   8      169.04      193.36      7.15 o
   9   2   8       52.43       71.61      8.06 o
  10   2   8     1686.16     1739.99     43.35 o
  11   2   8       94.92      100.69      8.45 o
  12   2   8       92.26       97.13      8.64 o
  13   2   8        1.33       -4.39      8.64 o
  14   2   8      282.55      317.35     15.94 o
  15   2   8       16.30        5.26     11.73 o
  16   2   8       71.90       68.45     13.09 o
   1   3   8     1916.62     2102.17     44.47 o
   2   3   8      538.27      639.66     15.33 o
   3   3   8     2215.55     2348.82     54.17 o
   4   3   8       13.07       13.35      3.29 o
   5   3   8      502.11      563.36     15.53 o
   6   3   8      343.43      373.51     14.40 o
   7   3   8      487.22      494.77     13.11 o
   8   3   8       20.71       13.67      6.31 o
   9   3   8       80.07       78.07      6.95 o
  10   3   8      129.71      170.34      8.62 o
  11   3   8        3.22        5.99      7.28 o
  12   3   8       10.79       12.69      8.98 o
  13   3   8       11.44        5.34      9.62 o
  14   3   8       19.91       22.95     11.52 o
  15   3   8       12.07       -1.75     12.41 o
   0   4   8     2959.17     3071.47    105.09 o
   1   4   8       31.81       42.75      6.28 o
   2   4   8      276.24      287.14     15.12 o
   3   4   8      327.96      324.14     14.80 o
   4   4   8     1290.59     1334.06     48.48 o
   5   4   8      130.75      156.87      8.37 o
   6   4   8     1042.84     1031.96     49.23 o
   7   4   8      404.54      395.49     21.45 o
   8   4   8       39.08       45.22      6.96 o
   9   4   8      201.39      229.87     10.12 o
  10   4   8      429.20      452.58     15.32 o
  11   4   8      263.66      282.52     12.14 o
  12   4   8       39.34       46.28      9.45 o
  13   4   8       69.04       67.71     10.52 o
  14   4   8       31.24       40.13     13.84 o
   1   5   8     1031.26      972.90     43.32 o
   2   5   8     3164.53     3039.56    104.14 o
   3   5   8      676.66      733.32     32.10 o
   4   5   8     1021.06     1049.03     54.64 o
   5   5   8      469.62      450.06     14.13 o
   6   5   8      682.66      699.86     29.31 o
   7   5   8      106.02      142.33     11.36 o
   8   5   8     1097.34     1186.16     66.63 o
   9   5   8       83.27       87.20     11.72 o
  10   5   8        0.99       -7.93     10.83 o
  11   5   8        2.60       11.77     12.05 o
  12   5   8      300.11      320.11     27.46 o
  13   5   8       10.37       -8.23     13.31 o
   0   6   8     1395.59     1306.88    105.05 o
   1   6   8      315.46      254.96     15.26 o
   2   6   8      115.59      139.76     12.07 o
   3   6   8      350.01      311.06     20.21 o
   4   6   8      630.77      631.31     37.57 o
   5   6   8       40.68       36.83     12.63 o
   6   6   8      411.62      433.15     32.85 o
   7   6   8       90.48       98.11     26.79 o
   8   6   8       10.87       16.17     13.35 o
   9   6   8        0.09       -6.01     14.39 o
  10   6   8      171.02      209.80     18.32 o
  11   6   8       11.84       34.71     15.61 o
   1   7   8        0.93        4.58     11.57 o
   2   7   8       71.78       61.17     12.42 o
   3   7   8        8.03       14.10     10.07 o
   4   7   8       58.53       71.28     14.39 o
   5   7   8        2.67       -3.14     13.50 o
   6   7   8       11.24        2.70     14.39 o
   7   7   8       21.09       -5.57     20.21 o
   8   7   8       70.16       48.72     15.61 o
   0   8   8       23.71       14.23     19.35 o
   1   8   8        2.85        3.07     13.68 o
   2   8   8        1.25      -10.80     12.69 o
   1   1   9      197.70      240.04      6.68 o
   2   1   9     1963.86     1894.26     35.58 o
   3   1   9      533.49      532.83     10.82 o
   4   1   9     3959.62     4004.14     82.59 o
   5   1   9     1553.79     1602.50     31.89 o
   6   1   9      312.25      282.60      8.47 o
   7   1   9      252.14      244.35      7.18 o
   8   1   9     2751.07     2689.72     56.11 o
   9   1   9     1108.27     1114.84     23.55 o
  10   1   9       79.36       95.27      7.30 o
  11   1   9        3.64       -0.27      7.08 o
  12   1   9      390.64      402.70     14.65 o
  13   1   9      310.35      297.10     14.10 o
  14   1   9      182.19      176.61     12.80 o
  15   1   9       45.47       42.70     12.68 o
  16   1   9        6.74        2.71     14.28 o
   0   2   9    29193.82    30760.09   1038.76 o
   1   2   9     9997.05    10169.00    243.90 o
   2   2   9     1164.04     1159.42     26.44 o
   3   2   9     2738.65     2908.64     57.16 o
   4   2   9    12215.71    12348.10    255.03 o
   5   2   9     7156.14     7343.12    142.69 o
   6   2   9     4065.68     3995.69     83.07 o
   7   2   9       28.53       28.02      4.36 o
   8   2   9      499.96      556.96     13.86 o
   9   2   9     1004.99      955.50     32.10 o
  10   2   9     1780.69     1772.67     44.45 o
  11   2   9      350.31      348.27     13.77 o
  12   2   9      156.99      178.16     13.51 o
  13   2   9        0.10        3.35      8.64 o
  14   2   9      151.19      158.76     13.09 o
  15   2   9       51.49       41.83     12.16 o
   1   3   9     1501.53     1385.29     35.00 o
   2   3   9     8176.03     7831.56    173.61 o
   3   3   9     5816.77     5614.03    175.70 o
   4   3   9     3283.16     3342.88    104.28 o
   5   3   9      272.92      310.77      8.61 o
   6   3   9     1114.39     1110.59     28.87 o
   7   3   9     2403.86     2337.53     54.00 o
   8   3   9     3797.00     3982.76     94.01 o
   9   3   9     1265.58     1335.82     33.59 o
  10   3   9       68.80       76.62      7.84 o
  11   3   9      191.57      224.23     15.40 o
  12   3   9     1108.94     1137.08     33.82 o
  13   3   9      622.44      615.77     22.27 o
  14   3   9      199.58      221.59     14.89 o
  15   3   9        0.50       -0.79     12.67 o
   0   4   9     3576.82     3512.82    140.43 o
   1   4   9     2845.64     2627.42     66.11 o
   2   4   9      335.98      341.64     10.15 o
   3   4   9      415.76      405.81     15.75 o
   4   4   9     2256.55     2242.05     76.11 o
   5   4   9     3134.90     3179.54    133.97 o
   6   4   9     1071.19     1116.28     46.72 o
   7   4   9       38.51       38.62      6.40 o
   8   4   9      520.46      505.20     21.07 o
   9   4   9      727.73      744.04     40.33 o
  10   4   9      332.64      353.20     18.76 o
  11   4   9      145.34      145.99     12.06 o
  12   4   9       22.88        4.92     10.21 o
  13   4   9       24.85       20.96     10.58 o
  14   4   9        9.53        7.88     12.80 o
   1   5   9       17.81       20.11      8.81 o
   2   5   9      167.84      167.76      8.50 o
   3   5   9      111.10      113.10      8.58 o
   4   5   9       11.92       14.86      7.13 o
   5   5   9       25.34       51.66      9.66 o
   6   5   9      147.92      162.21     11.56 o
   7   5   9       75.88       80.74     10.83 o
   8   5   9       21.43        8.96     11.40 o
   9   5   9       57.74       70.17     11.56 o
  10   5   9       68.10       66.99     12.41 o
  11   5   9        9.81       12.45     14.90 o
  12   5   9        5.75       -0.80     12.80 o
   0   6   9       28.49       40.27     14.25 o
   1   6   9        2.30        2.92     10.07 o
   2   6   9       54.85       79.21     13.77 o
   3   6   9        3.90       23.03     10.63 o
   4   6   9       35.73       44.76     10.24 o
   5   6   9       37.69       59.97     12.63 o
   6   6   9      172.16      206.73     16.15 o
   7   6   9        3.47        2.51     13.35 o
   8   6   9       31.73       23.65     14.10 o
   9   6   9       42.98       60.12     15.61 o
  10   6   9       56.17       59.74     16.24 o
   1   7   9       30.27       43.77     11.89 o
   2   7   9        6.05       39.64     12.42 o
   3   7   9       30.21       38.75     11.27 o
   4   7   9        4.79        8.17     13.05 o
   5   7   9        1.51       -0.61     19.71 o
   6   7   9        7.71      -13.84     13.84 o
   7   7   9        1.75      -14.39     14.39 o
   8   7   9       13.34       18.61     15.61 o
   0   8   9       15.70      -11.38     21.01 o
   1   8   9        1.03        6.89     13.68 o
   0   0  10      597.68      672.64     30.87 o
   1   0  10    49299.30    45731.52   1330.98 o
   2   0  10       88.22      109.79      5.48 o
   3   0  10     9809.43    10138.22    263.60 o
   4   0  10      107.22      140.66      6.26 o
   5   0  10    24736.08    24719.28    641.52 o
   6   0  10      279.66      243.55      9.39 o
   7   0  10     1374.33     1307.90     36.02 o
   8   0  10       44.26       62.85      5.83 o
   9   0  10     2740.10     2772.89     73.89 o
  10   0  10      104.24      111.47      9.11 o
  11   0  10     3067.01     2925.18     87.07 o
  12   0  10       48.55       60.74     12.13 o
  13   0  10       17.62        2.34     12.13 o
  14   0  10       19.87       24.88     13.37 o
  15   0  10      658.09      617.47     35.84 o
  16   0  10        5.92        0.00     19.81 o
   1   1  10     5328.48     5360.49     99.03 o
   2   1  10      101.18       85.00      3.03 o
   3   1  10    16975.93    17097.88    350.86 o
   4   1  10      129.59      183.51      6.09 o
   5   1  10      930.07      965.99     19.02 o
   6   1  10       10.91        6.64      3.40 o
   7   1  10     9124.68     9311.98    180.31 o
   8   1  10       34.94       42.30      4.48 o
   9   1  10     3968.20     3870.35     80.55 o
  10   1  10        0.23        8.04      6.31 o
  11   1  10      909.80      940.07     25.23 o
  12   1  10        2.54        5.58      7.17 o
  13   1  10     1346.71     1272.29     37.22 o
  14   1  10        0.39      -10.25     10.25 o
  15   1  10        1.22        8.48     11.52 o
  16   1  10        0.30      -11.86     12.80 o
   0   2  10       31.93       54.23      6.56 o
   1   2  10     8309.65     9029.81    216.89 o
   2   2  10       30.08       45.58      4.50 o
   3   2  10     1656.74     1858.32     37.04 o
   4   2  10       27.76       49.32      3.90 o
   5   2  10     6161.89     6173.70    120.31 o
   6   2  10       81.77      106.26      4.98 o
   7   2  10       51.06       49.90      4.72 o
   8   2  10       16.98       14.46      4.72 o
   9   2  10     1108.74     1115.85     29.01 o
  10   2  10       16.44        9.20      7.33 o
  11   2  10      290.64      307.60     12.87 o
  12   2  10        1.01       -5.88      8.28 o
  13   2  10        8.35        7.10      8.64 o
  14   2  10        0.62        0.54     11.23 o
  15   2  10      111.25      130.96     13.40 o
   1   3  10      387.41      405.97     12.79 o
   2   3  10      131.61      122.67      5.68 o
   3   3  10      175.53      182.19      7.28 o
   4   3  10        2.05        4.20      3.77 o
   5   3  10      114.70      129.34      5.45 o
   6   3  10       12.96       11.23      4.15 o
   7   3  10        0.65       -4.55      4.55 o
   8   3  10        9.66        6.96      5.66 o
   9   3  10        2.01       -4.25      7.17 o
  10   3  10        3.33        1.31      8.94 o
  11   3  10      111.04      115.91      9.62 o
  12   3  10       18.56       17.74      9.13 o
  13   3  10        2.34       -5.08      9.62 o
  14   3  10        7.14        5.20     12.05 o
  15   3  10       93.51       61.57     13.64 o
   0   4  10       17.62       14.79     10.94 o
   1   4  10     1154.75     1184.31     30.67 o
   2   4  10        2.84       -3.77      3.77 o
   3   4  10       33.35       33.16      4.22 o
   4   4  10        2.54       -0.52      4.10 o
   5   4  10     2070.18     2008.24     91.35 o
   6   4  10       24.43       26.54      5.44 o
   7   4  10      795.89      784.92     53.51 o
   8   4  10       10.54       10.49      6.75 o
   9   4  10      900.28      895.31     52.21 o
  10   4  10       35.95       33.37      9.36 o
  11   4  10      515.84      536.04     26.24 o
  12   4  10       12.38       15.01     12.05 o
  13   4  10      163.18      179.34     14.37 o
  14   4  10       24.86       27.12     13.31 o
   1   5  10     3232.34     3003.01     91.02 o
   2   5  10      378.73      345.88     17.38 o
   3   5  10     3661.04     3565.85    151.63 o
   4   5  10       34.83       51.39      8.87 o
   5   5  10      569.96      526.33     26.16 o
   6   5  10      134.61      163.16     14.75 o
   7   5  10     1197.58     1275.26     82.89 o
   8   5  10       19.70       14.73     12.07 o
   9   5  10        5.42       16.42     13.84 o
  10   5  10       32.21        9.73     13.35 o
  11   5  10       55.63       60.03     15.61 o
  12   5  10        1.70        5.29     15.61 o
   0   6  10      513.64      472.41     38.52 o
   1   6  10        9.77        8.61     10.07 o
   2   6  10        0.92      -10.28     10.28 o
   3   6  10      359.16      361.14     18.08 o
   4   6  10      286.78      301.02     15.78 o
   5   6  10       86.45      116.69     15.17 o
   6   6  10        0.51       12.61     13.05 o
   7   6  10      691.56      720.04     33.36 o
   8   6  10       60.22       54.19     14.69 o
   9   6  10       34.81       75.02     15.61 o
  10   6  10        0.49        3.20     15.61 o
   1   7  10      224.76      214.06     20.85 o
   2   7  10        3.69       -0.49     11.57 o
   3   7  10      193.35      172.68     13.49 o
   4   7  10        0.04       15.61     13.84 o
   5   7  10       90.75       92.64     15.13 o
   6   7  10        1.84      -10.30     14.39 o
   7   7  10       37.34       23.12     15.61 o
   1   1  11      662.51      612.65     12.56 o
   2   1  11       35.13       53.71     11.64 o
   3   1  11     2441.77     2312.47     45.56 o
   4   1  11      967.17      967.88     19.94 o
   5   1  11       95.78      112.69      4.83 o
   6   1  11      175.02      215.80      6.73 o
   7   1  11      745.61      731.83     15.99 o
   8   1  11      885.36      895.16     18.35 o
   9   1  11      517.06      500.40     13.19 o
  10   1  11      511.56      490.88     14.46 o
  11   1  11       25.77       18.84      7.17 o
  12   1  11      136.31      154.96      9.72 o
  13   1  11      245.96      234.15     13.40 o
  14   1  11      258.99      225.87     15.59 o
  15   1  11        8.62       -2.12     11.52 o
   0   2  11    16720.26    17632.73    597.55 o
   1   2  11     4113.56     3980.57     96.23 o
   2   2  11      649.76      677.15     18.58 o
   3   2  11      102.56       96.17      4.39 o
   4   2  11     7430.63     7504.61    145.96 o
   5   2  11     6647.97     6655.30    137.62 o
   6   2  11     2025.50     2013.41     40.16 o
   7   2  11      444.82      469.74     12.47 o
   8   2  11      475.32      519.58     13.86 o
   9   2  11     1541.92     1510.33     38.17 o
  10   2  11      666.99      663.76     19.50 o
  11   2  11      392.48      398.74     14.73 o
  12   2  11       29.77       40.30      8.64 o
  13   2  11       27.95       37.89      9.62 o
  14   2  11       13.37        5.81     14.24 o
  15   2  11       41.97       62.67     16.85 o
   1   3  11     1518.21     1518.46     38.60 o
   2   3  11     3909.78     3882.27     94.32 o
   3   3  11     4090.36     4204.34     87.63 o
   4   3  11     2760.64     2746.99     55.24 o
   5   3  11       24.55       20.55      3.80 o
   6   3  11      483.82      478.77     15.55 o
   7   3  11     1485.27     1481.61     32.95 o
   8   3  11     3285.51     3264.75    118.08 o
   9   3  11      450.48      496.24     17.38 o
  10   3  11       62.15       63.47      9.20 o
  11   3  11       48.05       50.36      9.21 o
  12   3  11      988.94      973.06     28.27 o
  13   3  11      187.46      247.92     13.46 o
  14   3  11      135.51      116.85     14.23 o
   0   4  11     5076.54     4704.27    198.05 o
   1   4  11     1075.54     1037.86     30.66 o
   2   4  11      183.64      171.01      9.13 o
   3   4  11      103.39      119.07      6.66 o
   4   4  11     2620.72     2491.40     70.36 o
   5   4  11      572.02      631.68     17.05 o
   6   4  11      670.52      662.94     23.42 o
   7   4  11      424.83      475.63     31.22 o
   8   4  11      318.96      343.44     17.14 o
   9   4  11       17.76       21.58      9.93 o
  10   4  11      258.76      285.64     14.89 o
  11   4  11      690.03      719.98     42.79 o
  12   4  11        0.85      -11.08     11.08 o
  13   4  11       14.81        0.19     12.41 o
   1   5  11      834.73      781.28     27.94 o
   2   5  11        5.11        6.55      8.81 o
   3   5  11     1205.31     1172.35     42.45 o
   4   5  11       69.28       68.03     13.86 o
   5   5  11      285.47      283.70     14.47 o
   6   5  11       16.43      -10.40     11.57 o
   7   5  11      697.58      673.12     35.38 o
   8   5  11       68.78       59.19     13.84 o
   9   5  11       37.10       23.70     15.40 o
  10   5  11       39.29       42.50     13.84 o
  11   5  11      162.13      153.00     21.23 o
  12   5  11       14.40        0.52     15.61 o
   0   6  11       30.73       60.72     16.81 o
   1   6  11       13.42       12.86     10.87 o
   2   6  11        1.54       -5.09     10.63 o
   3   6  11       83.68       77.71     12.69 o
   4   6  11       19.08       32.19     10.39 o
   5   6  11       26.81       19.62     13.35 o
   6   6  11        9.48       26.33     13.35 o
   7   6  11       23.35        9.77     13.84 o
   8   6  11        5.37       -3.92     13.84 o
   9   6  11       43.87       33.02     19.71 o
  10   6  11       12.78       32.06     17.85 o
   1   7  11       47.74       40.09     14.66 o
   2   7  11       24.61       46.10     16.52 o
   3   7  11      161.51      167.80     13.66 o
   4   7  11        6.67      -13.84     13.84 o
   5   7  11        0.21        7.10     14.39 o
   6   7  11        1.57      -19.59     23.76 o
   7   7  11       88.09      102.67     16.46 o
   0   0  12     9377.77     8189.91    337.83 o
   1   0  12     7895.81     7926.64    206.62 o
   2   0  12     3781.09     3611.42     95.18 o
   3   0  12     4058.73     4005.41    105.16 o
   4   0  12     5177.50     4671.21    122.40 o
   5   0  12     2817.73     2878.45     76.38 o
   6   0  12    12275.37    11847.01    308.39 o
   7   0  12      352.45      410.23     14.10 o
   8   0  12      247.00      242.40     11.23 o
   9   0  12      749.31      798.36     23.78 o
  10   0  12     4568.81     4486.69    118.80 o
  11   0  12       16.60       14.08      8.48 o
  12   0  12      242.33      241.23     16.78 o
  13   0  12      264.72      258.87     18.80 o
  14   0  12      385.69      421.96     24.88 o
  15   0  12       15.22       24.98     18.44 o
   1   1  12       56.42       65.92      3.74 o
   2   1  12    19128.54    19355.71    395.49 o
   3   1  12      818.28      961.71     18.78 o
   4   1  12     4409.94     4305.30     79.82 o
   5   1  12       51.45       55.56      3.66 o
   6   1  12     2875.26     2874.11     56.57 o
   7   1  12      304.56      342.77      9.15 o
   8   1  12     3577.69     3528.12     69.23 o
   9   1  12        0.12        1.13      4.55 o
  10   1  12       70.16       68.81      6.46 o
  11   1  12       38.55       51.47      8.71 o
  12   1  12      540.50      543.02     17.78 o
  13   1  12       34.26       23.13      9.94 o
  14   1  12      304.33      326.08     16.24 o
  15   1  12        3.03       12.02     11.83 o
   0   2  12     2672.61     2651.87     92.31 o
   1   2  12     1341.85     1531.97     38.60 o
   2   2  12      299.29      347.24     11.64 o
   3   2  12     2227.46     2391.18     50.58 o
   4   2  12     1015.99      985.37     20.60 o
   5   2  12      170.04      216.88      7.25 o
   6   2  12     1297.76     1400.94     28.62 o
   7   2  12      747.01      739.74     16.83 o
   8   2  12        3.54        3.02      5.05 o
   9   2  12       12.06        9.78      6.58 o
  10   2  12      819.39      836.36     23.52 o
  11   2  12       18.91       19.03      8.34 o
  12   2  12      140.91      161.81     10.55 o
  13   2  12       28.34       33.81     10.10 o
  14   2  12      132.29      141.79     13.09 o
  15   2  12       12.32       10.42     13.09 o
   1   3  12      130.60      176.64      8.28 o
   2   3  12      735.34      797.06     22.12 o
   3   3  12       18.10        6.29      4.34 o
   4   3  12       19.18       27.24      4.42 o
   5   3  12      685.24      722.38     28.46 o
   6   3  12      292.75      327.66     11.58 o
   7   3  12       30.71       29.66      5.32 o
   8   3  12        7.38       11.11      7.66 o
   9   3  12      631.84      610.95     25.60 o
  10   3  12       33.87       37.94      9.13 o
  11   3  12        1.89       -8.98      8.98 o
  12   3  12        0.28        1.01      9.36 o
  13   3  12      192.28      194.44     12.79 o
  14   3  12        0.91        0.64     14.50 o
   0   4  12     1179.99     1209.37     45.12 o
   1   4  12      158.70      182.35     10.13 o
   2   4  12       49.85       60.96      7.45 o
   3   4  12      416.65      415.45     27.19 o
   4   4  12      448.93      441.72     15.76 o
   5   4  12        3.83       -3.33      6.23 o
   6   4  12      112.03      139.00      7.99 o
   7   4  12      396.55      399.87     17.58 o
   8   4  12        1.28       -9.23      9.23 o
   9   4  12        5.11        0.87      9.65 o
  10   4  12        5.46       -1.30     10.13 o
  11   4  12      207.68      217.48     19.99 o
  12   4  12       71.56       81.41     12.87 o
  13   4  12        9.15       24.07     13.01 o
   1   5  12      352.34      302.28     16.68 o
   2   5  12      244.28      329.83     17.38 o
   3   5  12       91.17       76.88     10.87 o
   4   5  12      792.41      821.92     28.82 o
   5   5  12      464.77      483.77     25.16 o
   6   5  12       12.26       14.62     12.07 o
   7   5  12        6.13       14.70     12.31 o
   8   5  12      720.99      753.46     44.48 o
   9   5  12      198.67      229.10     23.17 o
  10   5  12       45.02       55.21     14.50 o
  11   5  12        3.08       13.65     15.13 o
  12   5  12      134.18      176.57     23.17 o
   0   6  12     2410.22     2148.71    152.33 o
   1   6  12        1.21       16.47     10.87 o
   2   6  12       60.73       69.94     12.42 o
   3   6  12       27.28       39.40     11.28 o
   4   6  12     1237.62     1072.62     38.77 o
   5   6  12        1.06        1.13     16.00 o
   6   6  12      245.39      286.71     18.21 o
   7   6  12       70.06       87.29     15.13 o
   8   6  12      132.45      120.05     16.46 o
   9   6  12        1.74       -5.20     15.16 o
  10   6  12      119.24      115.32     17.67 o
   1   7  12        0.00      -11.89     11.89 o
   2   7  12      107.83      134.69     14.66 o
   3   7  12       16.13       11.12     11.77 o
   4   7  12       72.21       60.14     15.61 o
   5   7  12       23.35       32.61     18.70 o
   6   7  12        6.48       -9.74     15.13 o
   1   1  13     2944.23     3016.00     69.97 o
   2   1  13    11890.64    12499.97    255.82 o
   3   1  13     1786.28     1796.95     34.09 o
   4   1  13     1185.53     1123.73     21.86 o
   5   1  13      414.03      466.00     10.70 o
   6   1  13     3143.31     3299.32     61.55 o
   7   1  13      281.86      287.89      8.36 o
   8   1  13     1441.37     1383.30     27.01 o
   9   1  13       78.43       81.24      5.48 o
  10   1  13      244.05      248.38      9.38 o
  11   1  13       17.86       23.26      7.63 o
  12   1  13      324.43      331.67     14.03 o
  13   1  13       68.56       79.02     11.23 o
  14   1  13        5.05        1.66     12.44 o
  15   1  13        5.15        7.42     11.72 o
   0   2  13     6045.22     5838.59    199.38 o
   1   2  13     1013.09      960.78     23.23 o
   2   2  13      716.14      742.17     20.23 o
   3   2  13       11.60        6.42      3.84 o
   4   2  13     1653.68     1474.31     30.16 o
   5   2  13      584.07      545.27     13.00 o
   6   2  13     2970.51     2900.38     57.26 o
   7   2  13      629.43      654.18     15.38 o
   8   2  13       93.91      117.79      6.57 o
   9   2  13       21.79       31.20      7.54 o
  10   2  13     1741.45     1763.34     44.27 o
  11   2  13      571.95      532.40     21.38 o
  12   2  13      485.66      455.56     16.84 o
  13   2  13       40.21       23.41      9.80 o
  14   2  13      317.63      353.90     17.81 o
  15   2  13      129.08      133.00     14.66 o
   1   3  13      698.92      721.89     18.88 o
   2   3  13     6009.77     5898.97    142.89 o
   3   3  13     2526.55     2433.06     56.09 o
   4   3  13      701.52      745.91     18.12 o
   5   3  13       98.98      111.48      6.18 o
   6   3  13     1233.27     1189.84     48.13 o
   7   3  13     1246.77     1245.60     30.20 o
   8   3  13      566.82      618.27     24.24 o
   9   3  13      346.04      343.87     17.44 o
  10   3  13        0.40       -9.65      9.65 o
  11   3  13       42.79       29.70     10.13 o
  12   3  13       28.53       16.09     11.08 o
  13   3  13       59.18       61.08     12.29 o
  14   3  13       44.00       45.61     15.13 o
   0   4  13       26.60       28.52     14.15 o
   1   4  13     1163.88     1126.37     30.03 o
   2   4  13      352.53      363.16     14.89 o
   3   4  13       60.56       61.32      8.23 o
   4   4  13       15.63        2.93      6.96 o
   5   4  13     1462.60     1383.01     53.25 o
   6   4  13     1139.22     1202.07     47.50 o
   7   4  13      130.56      113.78     13.35 o
   8   4  13       23.30       15.64     11.13 o
   9   4  13      450.38      429.47     26.65 o
  10   4  13      373.94      434.03     27.30 o
  11   4  13      124.96      165.67     16.15 o
  12   4  13       43.07       52.55     15.13 o
  13   4  13       17.76        7.42     15.13 o
   1   5  13      250.86      233.20     13.68 o
   2   5  13      269.83      305.42     18.70 o
   3   5  13      638.32      625.43     25.16 o
   4   5  13       11.51       -1.49      9.39 o
   5   5  13        3.89        2.40      9.65 o
   6   5  13       61.09       67.24     13.35 o
   7   5  13      304.37      335.66     21.23 o
   8   5  13       16.88       -3.38     13.35 o
   9   5  13       81.37       61.74     14.50 o
  10   5  13        1.20       -1.50     14.10 o
  11   5  13       29.18       15.76     15.89 o
   0   6  13      123.25       87.55     16.81 o
   1   6  13       38.77       36.93     11.57 o
   2   6  13        2.14       13.33     10.87 o
   3   6  13       30.13       -3.68     10.87 o
   4   6  13       68.89       48.00     10.86 o
   5   6  13       27.37       14.84     13.35 o
   6   6  13        0.28       12.51     14.10 o
   7   6  13        0.80       -0.52     14.81 o
   8   6  13       11.03       -1.14     15.13 o
   9   6  13       18.53       10.19     15.35 o
   1   7  13       11.54        8.15     12.69 o
   2   7  13        3.31       14.61     12.69 o
   3   7  13        1.50       -0.44     11.56 o
   4   7  13        0.45       -2.99     15.67 o
   5   7  13       14.00       14.01     15.61 o
   6   7  13       18.22       14.68     19.20 o
   0   0  14       66.06      193.34     19.26 o
   1   0  14    17350.82    17337.48    450.51 o
   2   0  14       19.57       19.07      5.76 o
   3   0  14     2556.49     2422.31     64.17 o
   4   0  14       33.25       26.86      5.18 o
   5   0  14    18913.87    18414.99    478.99 o
   6   0  14       75.87       62.57      6.50 o
   7   0  14      279.17      258.27     11.23 o
   8   0  14      126.97      132.57      8.66 o
   9   0  14     4840.64     4848.57    142.22 o
  10   0  14       18.36       26.33      8.08 o
  11   0  14      807.41      775.90     27.55 o
  12   0  14        1.86       -5.84     12.13 o
  13   0  14      249.41      239.45     18.19 o
  14   0  14        0.50        3.50     14.15 o
  15   0  14      149.57      161.40     24.51 o
   1   1  14     4198.66     3995.82     82.90 o
   2   1  14      413.78      431.17     11.88 o
   3   1  14    13979.26    13379.65    246.28 o
   4   1  14      995.21     1007.33     19.99 o
   5   1  14      519.11      533.01     11.81 o
   6   1  14       57.50       77.32      4.60 o
   7   1  14     5685.55     5521.23    102.50 o
   8   1  14      614.03      640.51     14.15 o
   9   1  14     2592.84     2507.17     47.90 o
  10   1  14        0.04        0.68      6.01 o
  11   1  14      241.67      283.65     11.48 o
  12   1  14       99.45      107.95     10.10 o
  13   1  14     1012.15     1011.15     30.94 o
  14   1  14        0.02       -5.81     14.83 o
  15   1  14       43.97       41.37     13.09 o
   0   2  14      382.97      435.40     20.21 o
   1   2  14      433.40      442.59     12.76 o
   2   2  14      160.14      168.36      7.76 o
   3   2  14       52.19       52.85      7.11 o
   4   2  14      353.95      382.20     10.10 o
   5   2  14      488.66      465.77     11.71 o
   6   2  14      390.57      369.41     10.42 o
   7   2  14       68.69       79.93      5.37 o
   8   2  14      155.55      162.32      9.72 o
   9   2  14      140.30      143.01      8.09 o
  10   2  14       49.74       53.41      9.40 o
  11   2  14      101.96      136.04     14.62 o
  12   2  14       31.45       27.79      9.13 o
  13   2  14        2.50       -4.02      9.53 o
  14   2  14        2.63       -5.49     11.72 o
   1   3  14      216.93      259.30     10.15 o
   2   3  14      408.90      432.63     14.51 o
   3   3  14       21.40       12.85      5.86 o
   4   3  14       25.06       23.08      5.83 o
   5   3  14      106.71      126.45      6.84 o
   6   3  14      468.27      486.46     13.81 o
   7   3  14      337.34      357.15     17.37 o
   8   3  14       17.17       17.17      7.29 o
   9   3  14       12.06       10.83      9.48 o
  10   3  14      233.21      269.74     18.21 o
  11   3  14      185.21      189.07     13.31 o
  12   3  14        1.13        5.24     11.27 o
  13   3  14       23.52       20.62     11.72 o
  14   3  14       33.60       -0.23     15.13 o
   0   4  14      254.94      295.58     17.44 o
   1   4  14      998.00     1075.14     29.05 o
   2   4  14      110.45      126.64      8.27 o
   3   4  14      130.86      143.31      8.98 o
   4   4  14       73.01       93.47      8.45 o
   5   4  14      610.39      634.89     20.08 o
   6   4  14      387.57      381.52     14.82 o
   7   4  14       99.83      108.53     13.35 o
   8   4  14       18.05       21.15     11.57 o
   9   4  14       21.10       30.43     12.31 o
  10   4  14      182.60      188.42     23.76 o
  11   4  14      104.93      113.70     15.89 o
  12   4  14       55.52       37.23     21.23 o
  13   4  14       29.28       33.69     15.38 o
   1   5  14      126.29      127.68     11.89 o
   2   5  14      174.83      252.11     15.13 o
   3   5  14       81.99      101.69     11.78 o
   4   5  14       13.86        3.82      9.65 o
   5   5  14        6.10       19.33     10.13 o
   6   5  14       53.38       59.61     13.35 o
   7   5  14       16.11       10.70     13.35 o
   8   5  14        3.06      -11.87     12.89 o
   9   5  14      172.15      211.79     31.33 o
  10   5  14        2.24        2.34     14.50 o
  11   5  14       21.40       25.59     15.89 o
   0   6  14       32.83       21.51     16.81 o
   1   6  14      435.17      487.25     22.66 o
   2   6  14        2.91       -3.23     11.04 o
   3   6  14       67.71       64.91     11.56 o
   4   6  14        8.59        7.43     10.86 o
   5   6  14      324.79      343.23     20.42 o
   6   6  14       12.61       16.19     14.10 o
   7   6  14       12.96       24.09     15.13 o
   8   6  14        1.36      -15.38     15.38 o
   9   6  14       14.33       -5.16     15.89 o
   1   7  14        2.45       -2.09     12.69 o
   2   7  14       20.09      -12.69     12.69 o
   3   7  14       52.76       33.60     12.16 o
   4   7  14       18.93        7.97     17.98 o
   5   7  14       25.30       20.02     15.17 o
   1   1  15     1649.92     1468.24     29.90 o
   2   1  15     1321.32     1338.15     25.88 o
   3   1  15     1829.18     1627.26     31.31 o
   4   1  15     1773.87     1734.99     33.28 o
   5   1  15        2.07       -3.08      3.99 o
   6   1  15      781.10      797.29     16.69 o
   7   1  15      219.97      225.01      7.40 o
   8   1  15     1062.10     1066.22     21.99 o
   9   1  15      676.99      681.73     15.48 o
  10   1  15      142.32      151.46      7.54 o
  11   1  15       11.03       11.53      7.61 o
  12   1  15       63.33       63.13      9.72 o
  13   1  15      430.95      427.88     18.99 o
  14   1  15        0.74        6.54     11.52 o
   0   2  15     1736.98     1691.99     60.65 o
   1   2  15     6057.25     6010.48    145.49 o
   2   2  15      685.95      703.82     20.40 o
   3   2  15     1072.64     1016.34     23.16 o
   4   2  15      792.22      776.48     17.26 o
   5   2  15     4996.66     4656.58     91.40 o
   6   2  15     2275.26     2172.83     46.42 o
   7   2  15      185.92      207.54      9.45 o
   8   2  15        9.93       10.98      5.30 o
   9   2  15     1089.79     1066.63     34.76 o
  10   2  15      907.92      848.73     24.01 o
  11   2  15      456.91      468.24     17.23 o
  12   2  15       41.27       28.68      9.36 o
  13   2  15       40.22       57.17     14.60 o
  14   2  15       92.56       98.52     14.81 o
   1   3  15     1385.69     1469.41     38.11 o
   2   3  15     3890.58     3778.02     92.30 o
   3   3  15     4607.52     4605.45    103.41 o
   4   3  15      230.93      242.73     10.30 o
   5   3  15      125.53      138.30     11.33 o
   6   3  15      579.11      574.57     15.52 o
   7   3  15     2442.83     2545.49     63.09 o
   8   3  15      196.28      221.73     10.80 o
   9   3  15      697.35      675.56     32.59 o
  10   3  15       17.70       10.42     10.13 o
  11   3  15      189.02      212.22     14.92 o
  12   3  15       19.84       17.66     11.72 o
  13   3  15      261.05      302.00     22.49 o
   0   4  15       32.60       13.63      9.70 o
   1   4  15      709.00      747.16     22.12 o
   2   4  15       78.80       83.18      8.01 o
   3   4  15       23.88       17.87      6.60 o
   4   4  15       31.64       30.40      7.80 o
   5   4  15      992.30     1049.03     29.09 o
   6   4  15      268.71      282.53     13.15 o
   7   4  15      127.98      166.11     15.13 o
   8   4  15      260.21      285.27     23.76 o
   9   4  15      294.82      331.63     23.76 o
  10   4  15      103.60      106.74     14.50 o
  11   4  15      153.59      185.27     25.37 o
  12   4  15      214.52      212.92     18.39 o
   1   5  15       96.01      102.25     11.89 o
   2   5  15      755.25      689.79     26.51 o
   3   5  15      227.25      254.20     14.19 o
   4   5  15       11.67        2.39      9.77 o
   5   5  15        2.46       -0.18     11.19 o
   6   5  15      204.90      188.05     15.89 o
   7   5  15      120.20      144.01     17.70 o
   8   5  15       16.96        0.44     13.59 o
   9   5  15        1.85       -2.58     14.72 o
  10   5  15        7.66      -11.26     15.38 o
  11   5  15       18.58       11.02     16.29 o
   0   6  15       20.68        1.50     22.76 o
   1   6  15       44.76       58.70     12.12 o
   2   6  15       20.59        9.94     12.69 o
   3   6  15        0.07        5.21     10.62 o
   4   6  15        9.93      -10.39     10.39 o
   5   6  15       67.94       70.65     15.13 o
   6   6  15       83.67       89.02     19.71 o
   7   6  15       10.30       23.93     15.38 o
   8   6  15        1.02      -15.38     15.38 o
   1   7  15        7.86        3.19     12.97 o
   2   7  15       10.65        4.31     13.19 o
   3   7  15       70.94      101.55     14.71 o
   4   7  15       24.59       22.25     15.89 o
   0   0  16    20001.70    19867.79    666.20 o
   1   0  16       74.43       56.78      6.72 o
   2   0  16     2036.07     1942.36     52.58 o
   3   0  16        2.79       16.90      7.41 o
   4   0  16     6009.84     5551.06    145.53 o
   5   0  16      488.35      468.66     15.94 o
   6   0  16     7360.92     6749.43    176.87 o
   7   0  16        6.34        0.00      6.26 o
   8   0  16      125.34      152.97      9.39 o
   9   0  16      337.32      344.42     14.66 o
  10   0  16     2915.94     2859.27     85.32 o
  11   0  16       16.14       21.18     10.06 o
  12   0  16     1208.85     1073.69     41.75 o
  13   0  16       62.04       55.42     14.74 o
  14   0  16      226.98      239.64     20.21 o
   1   1  16      110.60      130.04      5.98 o
   2   1  16    10151.28     9567.59    176.39 o
   3   1  16      489.70      462.52     11.22 o
   4   1  16     1293.32     1223.03     24.10 o
   5   1  16       33.22       25.81      4.19 o
   6   1  16     2064.73     1997.95     38.39 o
   7   1  16      222.18      228.24      7.70 o
   8   1  16     1942.73     1876.00     36.41 o
   9   1  16       89.01      101.34      6.58 o
  10   1  16        0.86       -3.71      6.06 o
  11   1  16        5.10       -5.30      7.48 o
  12   1  16      644.94      654.74     21.14 o
  13   1  16       22.93        8.66     16.30 o
  14   1  16      106.46      145.19     13.74 o
   0   2  16     5259.76     5240.44    179.87 o
   1   2  16       22.41       15.76      6.09 o
   2   2  16     1031.75     1048.79     25.88 o
   3   2  16       10.85       13.68      4.94 o
   4   2  16     2417.93     2304.13     52.79 o
   5   2  16      154.76      137.48      7.01 o
   6   2  16     2890.80     2829.06     83.52 o
   7   2  16        2.99       -5.56      5.56 o
   8   2  16       82.64       78.73      7.15 o
   9   2  16       40.29       23.80      7.16 o
  10   2  16      818.81      823.59     29.49 o
  11   2  16       57.77       69.13     11.08 o
  12   2  16       60.28       73.83     11.27 o
  13   2  16        1.75       -5.88     13.35 o
  14   2  16       19.75        5.87     14.21 o
   1   3  16      456.57      478.96     16.17 o
   2   3  16      583.16      600.99     19.38 o
   3   3  16      283.37      307.58     12.20 o
   4   3  16       40.91       55.30      7.31 o
   5   3  16      301.22      290.09     11.63 o
   6   3  16        6.38        1.77      6.73 o
   7   3  16       87.05       92.78      8.77 o
   8   3  16       33.54       40.31      8.92 o
   9   3  16      108.39      114.08     13.35 o
  10   3  16      160.50      178.38     19.20 o
  11   3  16       30.50       27.92     12.69 o
  12   3  16        9.18       -9.46     12.69 o
  13   3  16       34.14       31.38     14.80 o
   0   4  16      277.45      303.04     18.80 o
   1   4  16      633.39      682.84     20.93 o
   2   4  16       24.06       34.85      7.91 o
   3   4  16      177.32      178.50      9.36 o
   4   4  16      152.98      166.95     13.84 o
   5   4  16      478.53      512.22     17.94 o
   6   4  16       89.03      104.25     10.18 o
   7   4  16        0.75       -8.92      8.92 o
   8   4  16        6.62        6.69     12.69 o
   9   4  16      103.96      133.73     15.13 o
  10   4  16       52.19       68.18     15.13 o
  11   4  16       18.12       23.52     14.50 o
  12   4  16       15.55       31.80     15.38 o
   1   5  16      221.14      267.92     15.99 o
   2   5  16      699.29      735.16     28.27 o
   3   5  16      223.02      266.09     14.77 o
   4   5  16     1443.81     1398.62     45.03 o
   5   5  16       52.90       65.63     11.41 o
   6   5  16      161.72      187.06     16.46 o
   7   5  16      103.73      145.85     18.70 o
   8   5  16     1107.70     1061.69     83.40 o
   9   5  16        1.60       26.96     14.72 o
  10   5  16        0.38      -15.38     15.38 o
   0   6  16      462.00      446.62     30.87 o
   1   6  16       41.38       56.19     14.15 o
   2   6  16       30.79       52.77     12.69 o
   3   6  16        0.89        3.91     11.27 o
   4   6  16      264.68      312.89     16.80 o
   5   6  16       30.87       50.28     16.68 o
   6   6  16      146.00      153.86     17.67 o
   7   6  16       38.96       53.52     25.27 o
   8   6  16       46.65       48.93     17.19 o
   1   7  16        2.37        0.68     12.97 o
   2   7  16      206.05      226.69     23.25 o
   3   7  16        4.18       18.68     13.33 o
   1   1  17      345.35      309.15      7.98 o
   2   1  17     2992.69     2698.70     53.80 o
   3   1  17      714.33      661.42     17.84 o
   4   1  17     2230.16     2069.44     41.45 o
   5   1  17       13.66       20.00      4.91 o
   6   1  17     1565.72     1460.25     28.65 o
   7   1  17      266.24      265.74      9.00 o
   8   1  17     1805.11     1742.94     33.97 o
   9   1  17       17.07       16.31      5.72 o
  10   1  17      338.74      340.83     11.45 o
  11   1  17       13.74        4.70      8.26 o
  12   1  17      206.37      230.15     12.26 o
  13   1  17        4.15       28.57     11.52 o
  14   1  17       16.87        7.34     12.41 o
   0   2  17     2743.02     2677.43     93.61 o
   1   2  17      513.27      526.05     17.16 o
   2   2  17     1006.68      983.25     28.64 o
   3   2  17       84.84       90.22      6.53 o
   4   2  17     1130.76     1082.75     31.93 o
   5   2  17      905.84      877.49     22.22 o
   6   2  17     3241.82     3091.39     80.50 o
   7   2  17      584.69      578.93     16.96 o
   8   2  17        1.28        4.89      6.11 o
   9   2  17      102.08      110.19      8.26 o
  10   2  17     1120.13     1068.84     36.85 o
  11   2  17      270.19      296.97     15.22 o
  12   2  17      224.15      237.11     14.89 o
  13   2  17       28.70       30.12     14.39 o
   1   3  17      654.08      619.14     19.50 o
   2   3  17     4284.42     4324.95    105.94 o
   3   3  17     1515.44     1463.38     38.60 o
   4   3  17     1145.56     1194.60     34.69 o
   5   3  17       20.32       28.14      7.20 o
   6   3  17      619.24      618.54     18.09 o
   7   3  17      675.30      640.24     18.79 o
   8   3  17     1514.96     1535.26     45.08 o
   9   3  17      325.79      327.24     24.21 o
  10   3  17       48.94       51.31     13.35 o
  11   3  17       50.05       42.60     13.35 o
  12   3  17      490.06      514.25     25.93 o
  13   3  17      149.41      132.40     17.54 o
   0   4  17     5175.46     5432.85    187.31 o
   1   4  17     2279.66     2185.64     55.26 o
   2   4  17       26.89       34.49      8.16 o
   3   4  17      749.77      756.09     21.04 o
   4   4  17     2413.39     2459.57     57.30 o
   5   4  17     1280.54     1201.17     33.22 o
   6   4  17      143.96      186.85     11.70 o
   7   4  17        9.29        6.31      9.77 o
   8   4  17      167.89      173.88     17.19 o
   9   4  17      201.97      184.61     16.53 o
  10   4  17      112.10      144.51     21.73 o
  11   4  17      124.57      152.23     16.53 o
   1   5  17       16.53       -1.80     10.87 o
   2   5  17       20.15        7.61      9.65 o
   3   5  17      124.68      112.99     11.48 o
   4   5  17       37.23       36.55      9.73 o
   5   5  17       24.01       26.40      9.93 o
   6   5  17       39.95       45.67     13.59 o
   7   5  17       79.86       57.30     14.72 o
   8   5  17       94.83      149.54     36.90 o
   9   5  17       78.53       59.61     15.95 o
  10   5  17       58.40       67.09     16.53 o
   0   6  17        0.40       11.91     17.49 o
   1   6  17        5.21      -18.19     18.19 o
   2   6  17        1.00       -9.48     12.12 o
   3   6  17       13.68       18.91     11.71 o
   4   6  17        9.15       16.40     12.28 o
   5   6  17       55.36       38.23     15.38 o
   6   6  17       16.77       35.55     15.89 o
   7   6  17        6.09        7.00     16.70 o
   1   7  17        0.34      -13.94     13.94 o
   2   7  17      211.81      225.34     16.36 o
   0   0  18     4215.71     4030.60    234.63 o
   1   0  18    15981.45    15999.48    416.69 o
   2   0  18        0.37        7.88      8.14 o
   3   0  18     2866.38     2639.91     70.39 o
   4   0  18      889.54      861.12     25.65 o
   5   0  18    12727.22    11725.41    305.84 o
   6   0  18       13.14        5.49      6.77 o
   7   0  18      606.04      568.40     19.37 o
   8   0  18      361.93      352.01     14.98 o
   9   0  18     2392.53     2351.60     64.17 o
  10   0  18       45.42       48.11      9.39 o
  11   0  18     1676.42     1558.40     49.88 o
  12   0  18      645.06      612.15     29.61 o
  13   0  18       49.90       40.86     17.61 o
  14   0  18       15.99       24.38     25.62 o
   1   1  18     2956.47     2788.58     52.41 o
   2   1  18       91.57       72.83      6.53 o
   3   1  18     8194.82     7601.67    168.19 o
   4   1  18        9.85       10.81      4.41 o
   5   1  18      120.57      134.69      6.24 o
   6   1  18      213.90      225.39      7.79 o
   7   1  18     3786.26     3459.93     64.97 o
   8   1  18       20.22       28.02      5.91 o
   9   1  18     1303.17     1257.05     25.75 o
  10   1  18      157.40      174.67      8.63 o
  11   1  18      315.93      334.27     12.47 o
  12   1  18      132.15      152.56     13.09 o
  13   1  18      552.69      555.20     24.92 o
   0   2  18      308.26      325.95     18.19 o
   1   2  18     1201.88     1178.68     31.64 o
   2   2  18      133.45      142.45      9.81 o
   3   2  18       36.39       33.22      6.76 o
   4   2  18      302.28      306.04     11.79 o
   5   2  18     1519.06     1504.62     55.09 o
   6   2  18      198.84      207.44      8.72 o
   7   2  18      210.34      230.54      9.98 o
   8   2  18      192.31      197.77     10.59 o
   9   2  18      323.28      312.13     12.49 o
  10   2  18        7.23       21.88     10.13 o
  11   2  18      191.49      192.20     13.31 o
  12   2  18       50.36       11.02     11.72 o
  13   2  18        0.66       -1.35     16.78 o
   1   3  18       17.44       13.54      7.67 o
   2   3  18     5792.64     5306.98    129.37 o
   3   3  18       57.67       57.48      7.70 o
   4   3  18       62.00       65.14      7.70 o
   5   3  18        0.97        1.95      7.44 o
   6   3  18     1308.22     1242.53     32.51 o
   7   3  18       43.73       47.11      8.26 o
   8   3  18       39.42       19.23      9.77 o
   9   3  18        9.07        3.00     11.89 o
  10   3  18       41.48       22.94     13.35 o
  11   3  18        9.31       23.75     14.10 o
  12   3  18        2.11      -13.45     13.59 o
   0   4  18      356.68      343.15     30.54 o
   1   4  18      415.48      445.86     16.59 o
   2   4  18        8.43       -2.75      8.16 o
   3   4  18        9.14        4.48      7.48 o
   4   4  18      161.86      147.71      9.61 o
   5   4  18      455.60      474.03     16.23 o
   6   4  18       63.04       61.79     10.24 o
   7   4  18       93.82       79.27     11.61 o
   8   4  18       20.29       19.29     13.59 o
   9   4  18       68.91       82.36     15.38 o
  10   4  18       84.50       95.73     15.74 o
  11   4  18       64.82       40.60     15.58 o
   1   5  18      240.93      248.77     13.89 o
   2   5  18       61.57       85.72     10.86 o
   3   5  18      656.82      699.08     23.01 o
   4   5  18      127.06      160.93     11.70 o
   5   5  18       22.87       37.05     10.34 o
   6   5  18        3.03        5.47     13.59 o
   7   5  18      256.16      287.42     19.31 o
   8   5  18       49.96       80.65     15.38 o
   9   5  18      200.68      283.25     27.41 o
   0   6  18       43.90       43.49     29.77 o
   1   6  18      397.21      415.21     20.21 o
   2   6  18        0.29       -8.97     12.69 o
   3   6  18       50.53       55.43     13.95 o
   4   6  18        0.69       15.09     12.41 o
   5   6  18      419.84      489.95     33.36 o
   6   6  18        0.70       -0.26     15.38 o
   1   1  19      766.77      721.12     17.74 o
   2   1  19     1593.77     1600.76     32.80 o
   3   1  19     2047.74     1849.04     60.55 o
   4   1  19      248.41      256.84     10.09 o
   5   1  19        5.91       13.29      5.36 o
   6   1  19       60.68       82.39      6.40 o
   7   1  19      928.97      880.77     20.06 o
   8   1  19      421.51      422.59     12.77 o
   9   1  19      237.19      240.39     11.19 o
  10   1  19      138.12      150.94      8.86 o
  11   1  19       50.32       54.89      9.59 o
  12   1  19      234.35      246.61     14.66 o
  13   1  19      134.00      138.18     15.76 o
   0   2  19     8610.49     6800.55    409.71 o
   1   2  19     4535.32     4406.58    117.66 o
   2   2  19       98.23      116.84      8.09 o
   3   2  19      575.67      588.23     18.18 o
   4   2  19     4134.77     3933.35    107.97 o
   5   2  19     4220.81     3932.67    137.61 o
   6   2  19      543.87      525.03     16.23 o
   7   2  19      291.08      299.90     12.18 o
   8   2  19      259.63      254.37     11.43 o
   9   2  19      975.77      952.30     31.14 o
  10   2  19      485.27      445.07     30.83 o
  11   2  19      508.19      506.82     23.39 o
  12   2  19       16.58       -4.08     13.35 o
  13   2  19       38.27       33.42     17.98 o
   1   3  19     1248.31     1229.24     32.88 o
   2   3  19      847.34      791.59     21.53 o
   3   3  19     2440.03     2494.14     58.12 o
   4   3  19      864.89      862.38     33.34 o
   5   3  19        3.57       -3.46      7.70 o
   6   3  19       99.98      102.12      8.98 o
   7   3  19     1049.93     1075.69     35.02 o
   8   3  19      588.64      525.58     31.84 o
   9   3  19      249.27      288.83     17.21 o
  10   3  19       32.94       34.82     13.35 o
  11   3  19       88.45       78.32     17.70 o
  12   3  19       46.27       50.65     15.38 o
   0   4  19       70.14       82.49     12.42 o
   1   4  19      259.72      324.33     14.51 o
   2   4  19      250.42      276.15     12.79 o
   3   4  19        4.47        8.37      7.84 o
   4   4  19       23.30       20.29      8.45 o
   5   4  19      326.55      378.51     15.23 o
   6   4  19      715.22      720.79     23.24 o
   7   4  19      224.05      256.71     27.30 o
   8   4  19       10.61        0.59     13.59 o
   9   4  19       40.20       25.39     16.18 o
  10   4  19      140.54      150.50     19.71 o
  11   4  19      189.30      197.87     19.71 o
   1   5  19       35.51       20.81     11.93 o
   2   5  19      376.68      367.72     17.65 o
   3   5  19       44.62       64.57     10.45 o
   4   5  19      115.55      105.89     11.75 o
   5   5  19       25.48       18.75     10.34 o
   6   5  19      151.31      169.54     18.12 o
   7   5  19       42.89       37.10     15.58 o
   8   5  19      119.92      136.30     19.12 o
   9   5  19       15.87       -6.01     16.53 o
   0   6  19      272.96      279.96     25.21 o
   1   6  19        1.06      -12.36     12.36 o
   2   6  19       21.17       11.61     12.89 o
   3   6  19        0.08      -11.71     11.71 o
   4   6  19      107.23      121.07     17.01 o
   5   6  19        0.84        1.22     15.38 o
   6   6  19       41.31       43.31     29.83 o
   0   0  20    13192.00    13391.74    459.10 o
   1   0  20      788.26      903.17     38.49 o
   2   0  20     1074.22     1011.52     34.27 o
   3   0  20      755.91      783.28     24.08 o
   4   0  20     8100.54     7294.26    243.28 o
   5   0  20      149.68      205.54     10.25 o
   6   0  20     3634.13     3326.27     88.92 o
   7   0  20      182.98      196.80     10.79 o
   8   0  20     1864.55     1753.38     49.16 o
   9   0  20        1.43       -7.54      9.01 o
  10   0  20     1213.38     1159.37     34.75 o
  11   0  20        8.00       22.41     11.74 o
  12   0  20       69.20       26.95     14.74 o
  13   0  20        0.59        3.50     16.18 o
   1   1  20      108.12      124.65      8.86 o
   2   1  20     3574.14     3425.06     83.10 o
   3   1  20       26.28       20.11      6.09 o
   4   1  20     4790.67     4502.45    185.14 o
   5   1  20       68.94       76.62      6.29 o
   6   1  20      228.91      257.89      9.09 o
   7   1  20       10.40        7.84      6.27 o
   8   1  20     4643.06     4278.81     84.78 o
   9   1  20       31.68       28.70      7.03 o
  10   1  20      282.72      284.80     11.36 o
  11   1  20       37.53       29.31      9.50 o
  12   1  20      836.09      775.61     26.63 o
  13   1  20       23.15        9.16     14.81 o
   0   2  20     2811.63     2626.37    164.58 o
   1   2  20        0.78       -1.40      7.33 o
   2   2  20       16.47        0.00      6.76 o
   3   2  20        0.04       -4.45      6.76 o
   4   2  20     1254.06     1220.03     31.41 o
   5   2  20        1.47       -1.24      7.03 o
   6   2  20       19.11       36.55      8.09 o
   7   2  20       11.48       15.68      7.70 o
   8   2  20       44.22       44.40      8.55 o
   9   2  20       30.62       43.45     14.62 o
  10   2  20       21.78       19.83     10.46 o
  11   2  20       62.56       46.21     13.59 o
  12   2  20       34.82       38.06     13.59 o
   1   3  20      365.50      337.86     14.51 o
   2   3  20      114.58      135.89     12.34 o
   3   3  20      399.71      356.44     13.71 o
   4   3  20        8.92        6.31      7.70 o
   5   3  20      239.73      237.31     13.84 o
   6   3  20        7.63        6.25      8.09 o
   7   3  20      217.90      216.06     11.06 o
   8   3  20       24.64       23.73      9.47 o
   9   3  20      123.37      121.57     15.13 o
  10   3  20       49.12       49.65     13.94 o
  11   3  20       70.32       42.49     14.50 o
   0   4  20     1003.94     1023.70     36.31 o
   1   4  20      291.34      306.46     13.70 o
   2   4  20      185.45      215.58     12.26 o
   3   4  20       96.63       87.12     11.46 o
   4   4  20      330.32      357.62     14.81 o
   5   4  20      212.59      254.58     12.63 o
   6   4  20      636.53      699.02     31.00 o
   7   4  20        8.63       -4.88     13.59 o
   8   4  20        1.59       -0.22     13.94 o
   9   4  20       38.58       42.77     14.72 o
  10   4  20      233.12      254.12     21.73 o
   1   5  20       58.90       84.38     12.01 o
   2   5  20      573.76      580.02     22.82 o
   3   5  20      168.67      243.83     13.70 o
   4   5  20        4.57      -10.02     10.02 o
   5   5  20       14.24       20.84     10.86 o
   6   5  20       57.51       17.46     15.38 o
   7   5  20      194.83      298.05     26.40 o
   8   5  20       18.20        3.05     17.06 o
   0   6  20      355.37      381.15     30.87 o
   1   6  20        0.16      -13.19     13.19 o
   2   6  20       50.02       42.14     14.50 o
   3   6  20        1.20       -7.66     13.03 o
   4   6  20       90.46       86.35     16.69 o
   5   6  20       11.55       -0.77     15.38 o
   1   1  21      602.75      570.46     16.60 o
   2   1  21      277.30      296.68     12.01 o
   3   1  21     1026.03     1006.30     25.69 o
   4   1  21        7.78       14.18      6.76 o
   5   1  21       48.72       45.63      7.48 o
   6   1  21      108.30      101.92      8.26 o
   7   1  21      477.57      448.63     14.56 o
   8   1  21       14.48        9.91      6.62 o
   9   1  21        6.41        8.74      6.87 o
  10   1  21      434.59      387.85     14.85 o
  11   1  21       70.62       72.16     11.16 o
  12   1  21        6.54       55.32     17.44 o
   0   2  21     2468.43     2331.08    101.56 o
   1   2  21      256.15      262.65     11.10 o
   2   2  21      114.69      130.42      8.55 o
   3   2  21       70.54       80.05      8.14 o
   4   2  21     1071.76     1090.48     39.50 o
   5   2  21      535.84      533.01     21.93 o
   6   2  21      421.78      429.57     15.47 o
   7   2  21      449.20      455.20     15.63 o
   8   2  21        5.33       -0.81      8.55 o
   9   2  21      120.69      111.28     10.82 o
  10   2  21      174.53      203.17     14.37 o
  11   2  21      254.07      277.89     18.32 o
  12   2  21       87.46      111.35     19.20 o
   1   3  21      597.35      597.40     20.01 o
   2   3  21     1474.52     1472.25     36.16 o
   3   3  21     1276.44     1224.03     42.57 o
   4   3  21     1190.84     1247.56     33.94 o
   5   3  21        0.25      -10.11     10.11 o
   6   3  21      320.17      335.88     14.31 o
   7   3  21      505.78      521.54     25.88 o
   8   3  21     1035.90     1042.80     60.93 o
   9   3  21      106.88      111.28     15.13 o
  10   3  21        0.88       -7.64     13.59 o
  11   3  21       15.22        9.81     15.13 o
   0   4  21     1460.11     1460.54     55.91 o
   1   4  21      457.27      451.33     17.55 o
   2   4  21      184.69      222.57     11.79 o
   3   4  21      105.04      109.33     10.09 o
   4   4  21     1060.56     1102.52     31.21 o
   5   4  21      251.18      244.57     12.49 o
   6   4  21      714.72      756.71     22.85 o
   7   4  21       34.36       29.79     13.94 o
   8   4  21      350.20      384.48     26.79 o
   9   4  21       27.98       -9.64     15.74 o
   1   5  21       69.56       51.15     10.61 o
   2   5  21       38.12       27.67      9.98 o
   3   5  21      153.99      156.94     12.66 o
   4   5  21       38.66       38.86     11.40 o
   5   5  21        1.77       -8.08     12.01 o
   6   5  21        4.13       -7.05     15.38 o
   7   5  21       46.56       39.54     16.11 o
   0   6  21       48.12       64.59     21.87 o
   1   6  21       10.40       24.24     13.94 o
   2   6  21        7.79       17.12     12.48 o
   3   6  21        1.01       -8.46     12.87 o
   0   0  22      442.21      358.84     33.26 o
   1   0  22     1393.87     1440.38     45.42 o
   2   0  22       56.64       51.02      8.81 o
   3   0  22       63.92       80.37      9.51 o
   4   0  22      210.66      212.81     13.05 o
   5   0  22     1397.11     1450.20     53.89 o
   6   0  22      239.01      249.77     19.71 o
   7   0  22     1763.15     1594.09     51.78 o
   8   0  22       15.57       21.01     10.50 o
   9   0  22       47.51       73.32     11.74 o
  10   0  22      159.25      202.28     15.17 o
  11   0  22     1270.65     1128.45     45.12 o
  12   0  22        2.60      -15.41     18.44 o
   1   1  22     2551.67     2545.57     59.13 o
   2   1  22      894.56      816.36     21.90 o
   3   1  22     3614.16     3484.96     79.16 o
   4   1  22       74.54       76.38      7.94 o
   5   1  22      257.34      254.92     10.67 o
   6   1  22      308.06      285.97     11.69 o
   7   1  22     1279.74     1219.13     34.19 o
   8   1  22       27.62       35.78      8.43 o
   9   1  22       55.44       66.23      9.18 o
  10   1  22       25.78       26.84      9.62 o
  11   1  22       60.23       39.01     16.06 o
  12   1  22        8.82       23.97     16.78 o
   0   2  22      133.95      109.22     13.37 o
   1   2  22      892.92      844.22     28.17 o
   2   2  22       16.35        6.54      7.28 o
   3   2  22       11.95       -0.40      7.61 o
   4   2  22       54.93       51.60      8.09 o
   5   2  22     1488.56     1487.20     53.04 o
   6   2  22       13.74        9.27      8.37 o
   7   2  22      606.12      566.09     22.33 o
   8   2  22        0.57       -0.34      8.75 o
   9   2  22      500.70      489.69     18.90 o
  10   2  22       15.34       18.85     12.05 o
  11   2  22      427.87      431.94     23.76 o
   1   3  22      202.76      184.35     11.64 o
   2   3  22       44.28       42.60      8.55 o
   3   3  22      252.88      246.50     11.63 o
   4   3  22      180.33      192.66     10.79 o
   5   3  22      198.72      210.64     12.43 o
   6   3  22       25.43       13.19      8.45 o
   7   3  22      261.68      277.53     21.70 o
   8   3  22      139.46      136.04     15.92 o
   9   3  22       89.87       81.50     15.13 o
  10   3  22       73.86       56.95     21.49 o
   0   4  22      386.38      396.69     24.09 o
   1   4  22      225.58      248.33     13.30 o
   2   4  22       29.47       30.82      9.20 o
   3   4  22      108.16      113.98     10.63 o
   4   4  22      122.66      153.25     11.33 o
   5   4  22      147.07      152.00     11.53 o
   6   4  22      111.30      159.39     11.68 o
   7   4  22        8.66       -8.27     13.59 o
   8   4  22        2.37       11.85     14.72 o
   9   4  22       22.88       26.14     16.53 o
   1   5  22      158.97      175.98     12.31 o
   2   5  22      104.09      128.73     11.74 o
   3   5  22      694.15      707.01     24.26 o
   4   5  22       37.71       27.69     11.81 o
   5   5  22       28.84       35.44     12.15 o
   6   5  22       14.10        6.53     15.95 o
   0   6  22       30.00       -0.62     33.26 o
   1   6  22       91.02       62.65     15.47 o
   1   1  23       11.28       19.86     10.83 o
   2   1  23      238.39      197.49      9.95 o
   3   1  23      563.97      578.24     22.23 o
   4   1  23      123.16      150.76      9.18 o
   5   1  23      341.57      340.91     13.02 o
   6   1  23      109.99      107.31      9.03 o
   7   1  23      450.01      411.12     17.89 o
   8   1  23       43.68       39.24      8.82 o
   9   1  23      378.77      392.07     15.63 o
  10   1  23       48.78       37.41     10.30 o
  11   1  23       24.11       17.83     12.41 o
   0   2  23      407.20      411.59     22.86 o
   1   2  23     2448.06     2331.05     65.95 o
   2   2  23       82.32       74.77      8.55 o
   3   2  23      446.86      451.00     16.18 o
   4   2  23      170.06      210.43     10.75 o
   5   2  23     2200.21     2226.14     69.58 o
   6   2  23      210.03      218.58     11.63 o
   7   2  23       31.61       46.09      9.42 o
   8   2  23        5.93        4.62      8.96 o
   9   2  23      508.22      506.00     19.39 o
  10   2  23       22.78       17.67     14.73 o
  11   2  23       82.77       93.34     15.61 o
   1   3  23      608.59      586.29     20.46 o
   2   3  23      733.24      675.32     20.39 o
   3   3  23     1386.37     1421.74     38.11 o
   4   3  23      177.75      154.97     10.52 o
   5   3  23       18.71       17.33      8.98 o
   6   3  23       69.61       73.36      9.74 o
   7   3  23      608.42      670.77     30.26 o
   8   3  23      260.49      258.95     16.83 o
   9   3  23      375.64      418.34     20.28 o
  10   3  23       27.53       30.81     14.72 o
   0   4  23     1112.08      923.71     40.44 o
   1   4  23      306.62      343.34     15.15 o
   2   4  23       45.33       44.82      9.54 o
   3   4  23       65.42       53.91     10.09 o
   4   4  23      481.00      442.29     17.63 o
   5   4  23      245.62      307.85     14.01 o
   6   4  23      191.34      191.72     12.55 o
   7   4  23        3.86      -14.72     14.72 o
   8   4  23       19.49        4.71     18.19 o
   1   5  23       29.49       27.69     11.26 o
   2   5  23      101.08      111.91     11.53 o
   3   5  23       20.43       18.30     10.79 o
   4   5  23       30.29       27.18     12.15 o
   5   5  23        3.39       -5.39     12.81 o
   0   0  24     4608.78     4765.98    290.65 o
   1   0  24     2019.10     1874.48     84.19 o
   2   0  24      564.99      628.97     34.66 o
   3   0  24      981.77      940.32     47.05 o
   4   0  24     1588.57     1636.95     75.49 o
   5   0  24     1396.54     1306.19     61.91 o
   6   0  24     2258.57     2080.23     94.09 o
   7   0  24      140.06      134.36     18.44 o
   8   0  24       21.53       18.58     15.96 o
   9   0  24      322.00      368.00     27.24 o
  10   0  24     1156.87     1155.76     58.15 o
   1   1  24       18.59       24.80      8.59 o
   2   1  24     3878.09     3810.22     86.72 o
   3   1  24        1.69        3.50      7.48 o
   4   1  24      738.36      789.06     21.90 o
   5   1  24       70.50       74.51      8.62 o
   6   1  24      791.68      766.94     22.26 o
   7   1  24       11.16       26.46      8.62 o
   8   1  24      736.43      750.78     23.27 o
   9   1  24      145.68      163.08     12.09 o
  10   1  24        1.39       -7.21     15.17 o
   0   2  24      619.13      621.02     28.94 o
   1   2  24       20.99       -0.44      8.09 o
   2   2  24      223.79      242.45     15.89 o
   3   2  24       19.57       10.86      8.37 o
   4   2  24      339.43      360.35     15.91 o
   5   2  24        0.29       -8.37      8.37 o
   6   2  24      750.26      726.39     24.60 o
   7   2  24       15.04       15.09     11.29 o
   8   2  24       30.19       13.84     10.09 o
   9   2  24       20.61       -2.52     12.51 o
  10   2  24      275.04      283.86     17.42 o
   1   3  24      314.15      263.72     12.52 o
   2   3  24       14.21       17.41      8.75 o
   3   3  24      221.73      188.30     16.09 o
   4   3  24        6.76        1.05      8.64 o
   5   3  24       33.28       22.79      9.45 o
   6   3  24        0.30       -9.05      9.05 o
   7   3  24        5.66       -9.25      9.88 o
   8   3  24        3.69        5.84     12.48 o
   9   3  24       18.53        8.00     23.56 o
   0   4  24      132.27      150.51     17.25 o
   1   4  24       34.11       45.99     10.09 o
   2   4  24       28.35       28.94      9.89 o
   3   4  24        2.65       -5.57      9.71 o
   4   4  24       53.04       48.94     10.33 o
   5   4  24       59.62       74.69     11.33 o
   6   4  24      109.53      119.38     13.33 o
   7   4  24        6.57      -10.60     14.72 o
   1   5  24        8.16       15.04     11.55 o
   2   5  24      435.70      473.94     19.06 o
   3   5  24      103.12      153.91     12.57 o
   4   5  24      115.99      123.48     13.60 o
   1   1  25      135.40      129.56     11.23 o
   2   1  25     1196.44     1251.86     37.51 o
   3   1  25      173.58      197.32     12.41 o
   4   1  25      318.23      309.64     15.44 o
   5   1  25        2.45       -8.17      8.57 o
   6   1  25      280.49      282.65     18.79 o
   7   1  25       28.95       26.22      9.21 o
   8   1  25      367.74      364.83     16.32 o
   9   1  25       25.05       19.45     10.30 o
  10   1  25        1.54      -13.05     13.05 o
   0   2  25     1561.18     1511.52     48.13 o
   1   2  25      349.62      357.17     13.36 o
   2   2  25      278.58      283.64     12.25 o
   3   2  25       39.70       46.18      8.75 o
   4   2  25      727.31      716.77     33.91 o
   5   2  25      228.06      261.97     19.08 o
   6   2  25      959.46      974.41     39.88 o
   7   2  25       54.76       48.13     10.30 o
   8   2  25       18.77       22.51      9.89 o
   9   2  25        9.67        9.32     12.67 o
   1   3  25       81.41       74.10      9.22 o
   2   3  25     1233.09     1226.18     34.03 o
   3   3  25      334.35      317.14     13.65 o
   4   3  25      453.36      456.40     19.87 o
   5   3  25       30.78       26.15      9.79 o
   6   3  25      245.30      239.22     16.89 o
   7   3  25      158.36      150.90     11.74 o
   8   3  25      498.55      590.17     24.59 o
   0   4  25      670.29      696.52     34.37 o
   1   4  25      287.69      250.97     13.54 o
   2   4  25       26.80       25.13     10.09 o
   3   4  25       26.80       24.51     10.40 o
   4   4  25      248.95      294.01     14.21 o
   5   4  25      359.52      359.20     17.25 o
   6   4  25      137.35      171.91     15.75 o
   1   5  25        1.09       15.17     11.05 o
   2   5  25      105.23      121.77     13.14 o
   0   0  26      840.41      889.47     66.54 o
   1   0  26     1926.78     2190.46     99.05 o
   2   0  26        3.88       -5.26     14.86 o
   3   0  26       70.21       99.82     21.01 o
   4   0  26      439.40      466.91     30.87 o
   5   0  26     2402.70     2469.03    108.95 o
   6   0  26       26.38       45.52     17.34 o
   7   0  26      333.61      378.40     35.02 o
   8   0  26       50.38       64.20     18.44 o
   9   0  26      564.72      542.07     35.84 o
   1   1  26      874.84      910.93     32.80 o
   2   1  26       42.46       42.89     10.50 o
   3   1  26     2264.16     2161.97     60.71 o
   4   1  26       58.84       71.60     10.59 o
   5   1  26       34.63       29.88     10.25 o
   6   1  26       11.59        4.99      9.94 o
   7   1  26      977.30      979.43     36.25 o
   8   1  26       89.03      107.75     13.84 o
   9   1  26      409.59      429.67     22.19 o
   0   2  26        0.01       -1.56     14.15 o
   1   2  26      669.21      637.92     19.44 o
   2   2  26        0.22       -8.09      8.09 o
   3   2  26      205.28      188.24     10.92 o
   4   2  26        1.40       -8.55      8.55 o
   5   2  26      477.72      503.62     23.78 o
   6   2  26        0.38       -8.89      9.20 o
   7   2  26        3.84        4.80      9.89 o
   8   2  26        3.68       -9.89      9.89 o
   1   3  26        0.20      -10.10     10.10 o
   2   3  26       56.16       37.29      9.59 o
   3   3  26        4.39       -9.20      9.20 o
   4   3  26       42.64       36.26      9.99 o
   5   3  26       11.01       -0.23      9.61 o
   6   3  26        6.57       -2.28      9.88 o
   7   3  26        2.02       -1.48     10.15 o
   0   4  26      178.39      195.73     25.50 o
   1   4  26       67.84       46.84     10.92 o
   2   4  26       11.20       16.20     10.44 o
   3   4  26        2.61       -9.53     10.19 o
   4   4  26       99.66      117.11     11.74 o
   5   4  26       64.89       48.94     11.46 o
   1   1  27      325.02      344.80     18.66 o
   2   1  27       77.75      125.03     14.01 o
   3   1  27      800.78      841.50     47.31 o
   4   1  27       22.40       37.26     12.49 o
   5   1  27        0.74        2.16     11.28 o
   6   1  27        2.88       -5.17     11.57 o
   7   1  27      430.15      452.49     22.66 o
   8   1  27       22.66       25.80     18.70 o
   0   2  27      212.81      226.79     18.19 o
   1   2  27      970.66      948.08     27.62 o
   2   2  27       43.81       47.96     10.42 o
   3   2  27       81.68       91.05     10.42 o
   4   2  27       68.61       56.08      9.45 o
   5   2  27      869.24      890.08     48.38 o
   6   2  27      147.85      168.54     14.16 o
   7   2  27      184.89      177.04     12.99 o
   1   3  27      527.66      501.49     18.32 o
   2   3  27      314.62      338.80     14.51 o
   3   3  27     1050.92     1093.84     49.76 o
   4   3  27      180.81      182.12     12.46 o
   5   3  27        5.03        0.01     11.84 o
   6   3  27       41.72       30.92     10.72 o
   0   4  27      524.20      512.30     30.32 o
   1   4  27      211.65      224.41     13.29 o
   2   4  27       29.08       10.29     10.11 o
   3   4  27       12.47        8.80     10.96 o
   0   0  28     3424.36     3428.29    213.61 o
   1   0  28      113.18      127.62     19.81 o
   2   0  28      276.62      327.01     25.91 o
   3   0  28       22.09       40.39     18.44 o
   4   0  28     1451.51     1419.67     68.06 o
   5   0  28      104.97      105.18     18.44 o
   6   0  28     1077.59     1087.21     55.67 o
   7   0  28        7.89      -14.01     24.51 o
   1   1  28       32.41       33.05     11.74 o
   2   1  28     1565.68     1664.88     54.96 o
   3   1  28       77.01       90.78     13.50 o
   4   1  28      726.45      789.21     30.18 o
   5   1  28        1.93       -9.71     12.07 o
   6   1  28      300.33      329.67     18.77 o
   7   1  28       60.11       56.61     13.05 o
   0   2  28      699.51      710.68     39.62 o
   1   2  28        0.32      -11.38     12.64 o
   2   2  28       57.41       67.37     11.52 o
   3   2  28       10.98        3.39     10.59 o
   4   2  28      387.97      364.54     18.37 o
   5   2  28        0.37       -2.61     11.82 o
   6   2  28      200.94      193.52     19.18 o
   1   3  28      188.16      190.38     12.43 o
   2   3  28       33.06       41.74      9.66 o
   3   3  28      224.78      223.57     12.97 o
   4   3  28        2.85       -1.90     10.19 o
   5   3  28       53.16       64.66     11.43 o
   1   1  29        0.48        5.26     12.26 o
   2   1  29      705.19      719.34     35.89 o
   3   1  29       25.13       25.30     12.63 o
   4   1  29      111.15      111.64     14.01 o
   5   1  29       59.67       32.33     13.05 o
   6   1  29      158.02      147.72     15.13 o
   0   2  29      764.25      797.37     57.78 o
   1   2  29      544.58      584.90     26.27 o
   2   2  29      115.70      122.38     14.39 o
   3   2  29      187.12      236.42     16.57 o
   4   2  29      344.83      362.48     20.72 o
   5   2  29      391.86      410.50     21.83 o
   1   3  29       78.48       66.82     15.66 o
   2   3  29      471.40      420.88     18.53 o
   3   3  29      295.82      293.95     14.51 o
   0   0  30       32.13       35.02     24.51 o
   1   0  30     1405.05     1407.96     66.85 o
   2   0  30       11.02        9.34     18.44 o
   3   0  30      194.69      224.31     23.43 o
   4   0  30       30.97       43.77     19.26 o
   5   0  30     1565.39     1604.02     76.76 o
   1   1  30      187.03      199.37     16.68 o
   2   1  30       40.38       47.21     13.50 o
   3   1  30      729.55      811.77     31.85 o
   4   1  30        0.61        2.22     13.05 o
   5   1  30       82.54      118.28     14.81 o
   0   2  30       49.85       56.26     18.44 o
   1   2  30      192.42      187.68     15.76 o
   2   2  30        0.25       -4.41     12.90 o
   3   2  30       75.76       96.77     14.21 o
   1   1  31      171.14      237.72     17.02 o
   2   1  31       57.10       72.94     14.39 o
 
